# Supplementary material for: Genetic Analysis in Maize Foundation Parents with Mapping Population and Testcross Population: Ye478 Carried More Favorable Alleles and Using QTL Information Could Improve Foundation Parents
Source: Front Plant Sci. 2016 Sep 23;7:1417. doi: 10.3389/fpls.2016.01417 (PMC5034680; doi:10.3389/fpls.2016.01417)
Supplement: Supplementary file 1 [file Table1.XLSX]

## Sheet: Fig.1
Fig.1 Genetic map

## Sheet: Fig.2
Fig.2 The distribution of QTL on chromosomes, which were detected via SEA and JAAE in F2:3 population, respectively
The abbreviations PH, EH, IL, TL, LN, TB, LLA/B, LWA/B, LAA/B, LOV, EL, ED, CD, ER and KW refer to plant height, ear height, internode length above the primary ear, tassel length, leaf number above the ear, tassel branch number, leaf length above/below the primary ear, leaf width above/below the primary ear, leaf angle above/below the primary ear, leaf orientation value, ear length, ear diameter,…

## Sheet: Table 1
Table 1 List of inbred line names, pedigree and representative hybrids of inbred lines
Lines	Source	Membership of inbred lines corresponding to subgroup (A)					Breeded district	Utilization area	Utilization frequency (B)	Representative hybrids
		Reid	Lvda red cob	Lancaster	Tang si ping tou	P group
Ye478	U8112/Shen5003	0.984	0.004	0.004	0.003	0.005	Shandong province	North zone and Yellow and Huai River zone	58//30	Yedan 13 (Ye478 × Dan340)
U8112	American hybrid 3382	0.923	0.004	0.003	0.067	0.003	Shandong province	North zone and Yellow and Huai River zone	53//20	Yedan 4 (U8112 × Huangzaosi)
Shen5003	American hybrid 3147	0.951	0.011	0.024	0.009	0.005	Liaoning province	North zone and Yellow and Huai River zone	21//20	Shendan 7 (Shen5003 × E28)
Zheng58	Variant plants from Ye478	0.959	0.006	0.006	0.006	0.023	Henan province	North zone and Yellow and Huai River zone	>15//>10	Zhengdan 958 (Zheng58 × Chang7-2)
K22	K11 /Ye478	0.417	0.005	0.012	0.004	0.563	Shaanxi Province	Northwest zone	8//10	Shandan 902 (improved) (K22 × K12)
Zao48	Ye478/249//Ye478	0.196	0.007	0.478	0.089	0.229	Shanxi province	Yellow and Huai River zone	7//8	Jindan 44 (Zao48 × 853-1)
A: Membership of inbred lines corresponding to subgroup refer to Liu ZZ et al. (2012) (doi: 10.3864/j.issn.0578-1752.2012.11.001). B: The values in front of "//" indicate the number of hybrids which Ye478 related line as parental lines, the values behind of "//" indicate the number of descended inbred lines which derived fromYe478 related line.

## Sheet: Table 2
Table 2 List of agronomic traits
Categories	Trait	Measuring or calculating method
Morphological traits	PH	Measured from the base of the plant to the tip of the tassel
	EH	Measured from the base of the plant t to the primary ear node
	IL	The average length of the internode above primary ear
	TL	Measured from the lowermost primary branch to the tip of central spike
	LN	Counting begins with the leaf above the primary ear and ends with the flag leaf
	TB	Counting the number of primary tassel branches
	LL	The length from ligula to tip of the first leaf above/below primary ear
	LW	The width of the first leaf above/below primary ear at its widest point
	LA	Measured the angle between the vertical line and the base of leaf midrib of the first leaf above/below the primary ear
	Lf	The length from ligula to ﬂagging point of the first leaf above primary ear
	LOV	Computing by 1/n∑(90-Leaf Angle) × Lf/Leaf Length (Pepper et al. 1977)
Yield components traits	EL	Measured from the base to the terminal end of the rachis
	ED	Measured the diameter of the ear at its midpoint
	CD	The diameter of the cob measured at the midpoint
	ER	Measured the number kernel rows of the ear at the midpoint
	KW	The average weight of twice 100-kernel sample adjusted to 14% moisture

## Sheet: Table 3
Table 3 Analysis of variance (ANOVA) for 15 traits of F 2:3 population in six environments
Trait	Mean square				Heritability	90% CI of Heritability
	Environment(E)	Genotype (G)	G × E	Error
PH	1569**	55796**	153**	126	0.9	0.86-0.92
EH	553**	28164**	72.5**	55.1	0.87	0.85-0.89
IL	9.81**	95.8**	1.87**	1.27	0.81	0.78-0.84
TL	56.5**	1367**	6.67**	4.58	0.88	0.86-0.90
LN	0.57**	30.6**	0.11*	0.09	0.81	0.78-0.84
TB	37.3**	2750**	3.89*	3.47	0.9	0.88-0.91
LL	153**	4556**	24.6**	12.1	0.84	0.81-0.86
LW	3.62**	208**	0.43**	0.3	0.88	0.86-0.90
LA	92.4**	4085**	12.4**	8.32	0.87	0.84-0.88
LOV	162**	3610**	16.9**	12.8	0.9	0.88-0.91
EL	15.9**	1561**	6.61**	2.51	0.58	0.51-0.64
ED	0.30**	36.5**	0.104**	0.022	0.65	0.59-0.70
CD	0.145**	68.0**	0.036**	0.012	0.75	0.71-0.79
ER	6.54**	121**	1.04**	0.62	0.84	0.81-0.86
KW	28.3**	6315**	8.46**	1.68	0.7	0.65-0.74
Note: *, and ** Signiﬁcance at P ＜ 0.05, and 0.01, respectively. The abbreviations PH, EH, IL, TL, LN, TB, LL, LW, LA, LOV, EL, ED, CD, ER and KW refer to plant height, ear height, internode length above the primary ear, tassel length, leaf number above the ear, tassel branch number, leaf length, leaf width, leaf angle, leaf orientation value, ear length, ear diameter, ear-cob diameter, ear row n…

## Sheet: Table 4
Table 4 QTL mapping results via SEA for main agronomic traits in F2:3 population									Table 4 QTL mapping results via JAAE for main agronomic traits in F2:3 population
QTL	Env.	Interval	Site(cM)	Range(cM)	A	D	R2(%)		QTL	Env.	Interval	Site(cM)	Range(cM)	A	D	R2(%)
PH									PH
QSPH1	EJ12	PZE-101196709/SYN275	261.1	256.3-271.1	-5.31		10		QJPH1	5	SYN275/PZE-101213558	267.7	264.1-270.7	-5.64		11.6
	EY12	SYN275/PZE-101213558	265.7	261.1-275.1	-4.7	2.78	9.9		QJPH2	5	PZE-102146058/PZE-102178263	180.3	179.8-181.3	-6.31		6.6
	EJ13	SYN275/PZE-101213558	265.7	262.1-270.7	-5.12		12.3		QJPH5-1	3	PZE-105123635/SYN20663	88.3	85.5-94.8	-4.18		16.3
	EN12	PZE-101213558/PZE-101219724	275.1	265.1-279.8	-8.92		17.9		QJPH5-2	1	PZE-105136417/PZE-105142633	118	112.0-118.1	-2.52	2.97	14.5
	EN13	PZE-101213558/PZE-101219724	276.1	265.7-279.8	-7.58		14.3		QJPH7	1	PZE-107055832/PZE-107060597	97.9	96.0-100.6	-5.61	4.06	11.6
QSPH2	EJ12	SYN19995/SYN5428	177.1	168.8-182.3	-5.14		7.2		QJPH8	2	SYN22840/PZE-108016169	35.1	33.2-37.1	-5.06		8.1
	EN13	SYN5428/PZE-102146058	177.8	171.8-184.8	-4.87		6.4		Total							68.7
	EY12	SYN5428/PZE-102146058	178.8	176.1-183.3	-5.5		7.4		EH
	EJ13	SYN5428/PZE-102146058	178.8	175.1-185.8	-5.35		5.8		QJEH1-1	1	PZE-101071273/SYN6888	124	121.0-124.9	-0.59		2.1
	EY13	SYN5428/PZE-102146058	179.8	176.1-184.8	-5.45		6.1		QJEH1-2	4	PZE-101196709/SYN275	263.1	260.1-269.7	-3.15	-0.79	9.7
QSPH5	EY13	PZE-105122012/SYN38466	82.5	73.8-88.3	-8.04	3.34	20.4		QJEH5	4	PZE-105132845/PZE-105132778	104.5	99.5-111.1	-3.61	1.57	15.1
	EY12	PZE-105129248/PZE-105128589	99.5	85.5-112.0	-7.97	4.23	22.3		QJEH7	1	PZE-107020363/SYN38007	87.3	82.6-89.3	-3.07		10.3
	EJ12	PZE-105128589/PZE-105132845	101.4	99.5-105.7	-6.15	3.65	12.9		QJEH8	2	SYN22840/PZE-108016169	35.1	31.2-38.1	-2.67		7.4
	EJ13	PZE-105128589/PZE-105132845	102.4	99.5-106.7	-8.27		19		Total							44.6
QSPH8	EN12	SYN22840/PZE-108016169	35.1	32.2-42.1	-6.4		11.4		IL
	EJ13	SYN22840/PZE-108016169	35.1	33.2-40.1	-7.07		13.6		QJIL5	1	PZE-105128589/PZE-105132845	102.4	100.4-103.5	-0.46	0.21	9.9
EH									QJIL7	1	PZE-107075781/PZE-107081254	117.6	114.6-123.0	-0.34	0.33	5.3
QSEH1	EY12	PZE-101196709/SYN275	263.1	257.3-288.4	-3.26		9.3		QJIL8	2	PZE-108068136/PZE-108110152	107.2	99.8-112.2	-0.56	-0.19	7.6
	EN12	SYN275/PZE-101213558	265.7	260.1-269.7	-5.26		16.6		Total							22.8
	EJ13	SYN275/PZE-101213558	267.7	262.1-275.1	-2.36		8.7		TL
	EN13	PZE-101213558/PZE-101219724	275.1	265.1-290.4	-4.99		10.9		QJTL1	6	PZE-101213558/PZE-101219724	276.1	273.1-278.8	-1.22		11.4
QSEH5	EJ13	PZE-105132845/PZE-105132778	104.5	101.4-107.7	-3.11	1.53	17.9		QJTL2	2	PZE-102178263/PZE-102149656	182.3	181.3-183.3	-1.34		9.4
	EN12	PZE-105132778/PZE-105138426	108.7	103.5-111.1	-4.47		14.4		QJTL7	1	PZB01617.2/SYN24186	77.4	67.4-83.6	-0.72	0.52	5
	EY12	PZE-105138426/PZE-105136417	109.1	105.7-118.1	-4.25		17.2		Total							25.8
	EJ12	PZE-105142633/PZE-105150391	118.1	100.4-124.8	-4.06		16.5		LN
QSEH7	EJ12	PZE-107020363/SYN38007	87.3	71.4-94.9	-3.16		12.6		QJLN1	2	PZE-101161396/PZE-101168156	213.6	206.2-217.6	-0.11	0.07	4.9
	EJ13	PZE-107041962/PZE-107055832	97	91.1-100.6	-2.76		13		QJLN2	2	SYN28948/PZE-102059924	83.6	76.5-92.7	-0.08		5.7
QSEH8	EJ13	PZE-108005561/SYN22840	34.2	28.2-41.1	-2.96		11.8		QJLN4	2	PZE-104128483/PZA02479.1	155.5	154.3-156.3	0.08		3.7
	EN12	SYN22840/PZE-108016169	35.1	31.2-44.1	-4.46		12		QJLN9	2	PZE-109040189/PZE-109037923	71.6	69.4-73.5	-0.14		8
IL									Total							22.3
QSIL5	EN12	PZE-105119998/PZE-105122012	78.3	72.8-96.8	-0.47		11.6		TB
	EY13	PZE-105119998/PZE-105122012	80.3	74.8-89.3	-0.6	0.38	11		QJTB1	4	PZE-101242961/SYN11155	304.6	301.6-308.1	-0.78	-0.36	9.3
	EJ13	PZE-105128589/PZE-105132845	101.4	91.8-105.7	-0.89		15.4		QJTB2	5	PZE-102047571/PZE-102049280	69.9	68.4-71.8	0.93	0.45	8.1
QSIL7	EJ12	PZE-107075781/PZE-107081254	117.6	105.2-123.0	-0.61		11.2		QJTB4	4	PZE-104073430/SYN13970	79.2	76.2-82.1	0.89	0.19	7.1
QSIL8	EN13	PZE-108068136/PZE-108110152	108.2	90.9-117.2	-0.79		10		QJTB6	1	PZE-106097959/PZE-106101278	139.8	138.7-141.8	0.63		5.9
	EN12	PZE-108068136/PZE-108110152	109.2	91.9-117.2	-0.72		12		QJTB7-1	1	PZE-107060597/PZE-107067144	100.6	98.9-104.6	0.71	0.17	3.2
TL									QJTB7-2	2	PZE-107121485/PZE-107130514	169	163.1-174.0	0.51		7.2
QSTL1-1	EJ13	SYN10708/SYN14143	24.6	17.4-34.6	-0.95		4.9		Total							40.8
	EN12	SYN10708/SYN14143	30.6	22.6-43.2	-1.12		4.8		LLA
QSTL1-2	EN12	PZE-101213558/PZE-101219724	275.1	268.7-279.8	-1.22		8.1		QJLLA2	6	PZE-102146058/PZE-102178263	181.3	179.8-182.3	-2.55	1.06	13
	EN13	PZE-101213558/PZE-101219724	275.1	270.7-278.8	-1.8		16.3		QJLLA5	2	PZE-105040002/PZE-105046069	5.3	3.8-7.3	-0.88		5.7
	EY13	PZE-101213558/PZE-101219724	275.1	265.7-278.8	-1.62		13.8		Total							18.7
	EJ12	PZE-101213558/PZE-101219724	275.1	268.7-280.1	-0.98		8.5		LLB
	EY12	PZE-101213558/PZE-101219724	276.1	270.7-279.8	-1.47	0.78	11.2		QJLLB2	5	PZE-102146058/PZE-102178263	181.3	177.1-183.8	-1.93	1.02	7.9
	EJ13	PZE-101213558/PZE-101219724	277.1	272.1-279.8	-1.21		11.4		Total							7.9
QSTL2	EJ12	PZE-102125779/PZE-102131295	166.5	161.1-174.8	-1.2		10.4		LWA
	EN12	SYN5428/PZE-102146058	178.8	168.5-187.8	-1.16		8.5		QJLWA1-1	2	PZE-101019726/SYN5056	50	42.2-54.5	-0.2	-0.07	7.6
	EN13	SYN5428/PZE-102146058	179.8	168.5-182.3	-1.6		11.9		QJLWA1-2	2	PZE-101221874/PZE-101229884	281.1	279.8-287.9	0.18		8.7
	EJ13	SYN5428/PZE-102146058	179.8	175.1-180.3	-1.19		10.3		QJLWA1-3	2	SYN11155/SYN12789	310.1	307.1-310.8	0.13	0.08	7
LN									QJLWA2	2	PZE-102154251/PZE-102153564	187.9	185.8-190.9	0.21		5.7
QSLN1	EY12	PZE-101150513/PZE-101161396	209.2	203.2-219.3	-0.13		9.9		QJLWA3	3	SYN25628/SYN5653	18.4	14.4-21.4	-0.3	0.11	5.3
	EN12	PZE-101170679/SYN19847	222.8	212.6-228.2	-0.16		7.4		QJLWA4	2	PZE-104050613/PZE-104064221	69.1	67.1-69.4	-0.18	-0.06	6.1
QSLN2	EJ12	SYN28948/PZE-102059924	81.6	72.8-118.8	-0.1		7		QJLWA7	2	PZE-107107154/PZE-107113723	150.3	145.4-154.3	0.18		6.5
	EY13	PZE-102059924/SYN21924	93.7	73.8-97.9	-0.12		6.6		Total							46.9
QSLN4-1	EN12	PZE-104073430/SYN13970	78.2	69.4-85.0	0.11		5.9		LWB
	EJ13	PZE-104082879/PZE-104087964	85	80.1-93.7	0.14		6.6		QJLWB1-1	1	SYN5056/PZE-101027807	53.5	49.0-54.5	-0.21	-0.09	7.9
	EN13	PZE-104082879/PZE-104087964	88	80.1-96.7	0.12		6.9		QJLWB1-2	2	PZE-101033801/PZE-101036683	68.4	62.6-73.4		0.2	6.7
QSLN4-2	EJ12	PZE-104136505/PZE-104128483	154.3	151.0-158.2	0.1		6		QJLWB1-3	3	PZE-101180375/PZE-101182552	237.1	232.6-240.9	0.14		5.4
	EN12	PZE-104136505/PZE-104128483	155.3	151.6-158.2	0.11		6.4		QJLWB2	1	PZE-102131295/SYN19995	168.8	167.5-171.8	0.26		8.3
QSLN9	EY12	PZE-109040189/PZE-109037923	72.6	53.9-87.7	-0.11		6.7		QJLWB4	2	PZE-104050613/PZE-104064221	69.1	67.1-69.4	-0.14	-0.13	5.8
	EJ12	PZE-109049656/PZE-109055660	79.2	76.3-88.6	-0.13		9		QJLWB7	4	PZE-107098286/PZE-107107154	147.4	142.5-151.3	0.19		7.4
TB									Total							41.5
QSTB1	EN12	PZE-101242961/SYN11155	300.6	300.5-304.6	-0.52	-0.64	9.3		LAA
	EY13	SYN11155/SYN12789	306.1	301.6-318.8	-0.94		13.3		QJLAA1-1	1	SYN11122/SYN11114	2	0.0-5.9		0.76	2
	EJ12	SYN11155/SYN12789	307.1	295.5-319.8	-1.06		10.8		QJLAA1-2	1	PZE-101040677/PZE-101043670	77.8	73.4-80.8	-1.48		9
	EY12	SYN12789/PUT-76012177-3730	314.8	292.5-323.0	-0.84		10.7		QJLAA1-3	1	PZA03630.1/PZE-101177728	228.8	226.2-230.8	0.87		2.3
	EN12	SYN12789/PUT-76012177-3730	320.8	312.8-325.0	-0.55	0.78	9.1		QJLAA2	2	PZE-102017304/SYN4735	37.1	34.1-39.2	1.28	-0.32	7
QSTB2	EN13	PZE-102047571/PZE-102049280	68.9	65.4-73.8	0.63	0.49	7		QJLAA3	1	SYN5653/SYN7905	26	20.4-42.8	-1.04	0.71	3.5
	EJ12	PZE-102047571/PZE-102049280	68.9	66.4-70.8	1.22	0.69	9.5		QJLAA5	1	SYN35171/PZE-105154006	130.5	124.8-138.7	-0.83	0.71	4.3
	EJ13	PZE-102049280/SYN314	71.8	68.9-80.6	1.05		9.5		Total							28.1
	EN12	PZE-102056669/PZE-102056295	76.5	68.4-78.0	1.26		10.4		LAB
	EY13	PZE-102068685/PZE-102063834	100	65.4-104.0	0.67	-0.57	4.2		QJLAB1	3	PZE-101043682/PZE-101046132	83.9	82.1-85.9	-1.51	0.56	8.3
QSTB4	EN13	PZE-104073430/SYN13970	79.2	75.2-85.0	1.03	0.56	7.4		QJLAB2	3	SYN6306/PZA00396.9	10.5	6.4-15.5	1.34		4.1
	EJ12	SYN13970/PZE-104082879	80.1	76.2-84.1	1.06		8.3		QJLAB3	2	SYN5653/SYN7905	26	19.4-43.8	-1.11	0.59	3.4
	EN12	SYN13970/PZE-104082879	81.1	76.2-85.0	1.09		10		QJLAB5	1	SYN35254/PZE-105182647	183.9	175.9-191.9	-1.51		5.8
	EJ13	SYN13970/PZE-104082879	82.1	77.2-90.0	0.52		5.3		QJLAB9	1	PZE-109070379/PZE-109075481	93.7	91.1-96.3	1.45		4
QSTB5	EY13	PZE-105098019/PZE-105102631	34.9	16.1-46.4	-0.87		11		Total							25.6
	EJ13	PZE-105098019/PZE-105102631	34.9	19.3-49.6	-0.78		7.3		LOV
	EN12	PZE-105102631/PZE-105103973	41.4	30.9-47.6	-0.79		6.3		QJLOV1	1	SYN450/SYN11242	94.5	91.5-100.4	1.53		5
QSTB6	EY12	SYN22989/SYN34377	168.8	161.2-177.0	0.77		8.8		QJLOV3	1	SYN7905/PZE-103018221	40.8	30.8-51.2	0.95		2.3
	EY13	SYN22989/SYN34377	169.8	160.2-175.0	0.71		7.9		QJLOV5	2	PZE-105165053/SYN9389	158.4	154.2-162.8	1.58	-0.58	5.1
QSTB7-1	EJ13	SYN16900/SYN19096	132.6	130.7-138.2	1.03		10		Total							12.4
	EY13	SYN16900/SYN19096	133.6	129.7-137.2	0.79		6.4		EL
	EN13	PZE-107095878/PZE-107097026	138.4	138.2-141.4	0.57		7.6		QJEL2	4	PZA00396.9/PZE-102017883	22.3	18.3-26.8	-0.73		4.6
QSTB7-2	EJ12	PZE-107113723/PZE-107121485	161.1	151.3-178.0	1.04		8.1		Total							4.6
	EN13	PZE-107121485/PZE-107130514	176	167.0-185.8	0.63		8.3		ED
LLA									QJED2	1	PZE-102186160/SYN14631	235.6	226.2-242.4	-0.06		3.4
QSLLA2	EY12	SYN5428/PZE-102146058	178.8	176.1-186.8	-3.44	1.84	12.6		QJED9	1	PZE-109013469/PZE-109015923	28.7	19.8-31.9	0.06		3
	EJ12	SYN5428/PZE-102146058	178.8	176.1-183.8	-2.46		11.2		QJED10	1	PZE-110022958/PZE-110024345	64.4	62.4-66.0	0.05	0.05	4.3
	EN12	PZE-102178263/PZE-102149656	182.3	180.3-183.8	-3.03		15.5		Total							10.7
	EN13	PZE-102178263/PZE-102149656	182.3	176.1-183.3	-3.37	1.5	24.3		CD
	EY13	PZE-102178263/PZE-102149656	182.3	179.8-192.9	-2.06		6.7		QJCD2	2	PZE-102117120/SYN27293	153.9	152.1-156.9	-0.06		5.2
	EJ13	PZE-102153564/SYN7501	190.9	180.3-193.9	-2.28	1.31	14.7		QJCD9	1	PZE-109003441/SYN22281	9.4	8.1-12.8	0.05		3.7
QSLLA5	EY13	PZE-105032165/PZE-105039798	2	0.0-18.9	-2.08		8.8		Total							8.9
	EY12	SYN32229/PZE-105101729	19.3	17.9-22.3	-3.19		11.3		ER
QSLLA10	EN12	SYN17666/SYN38150	107.6	101.6-116.1	2.38		9.6		QJER2	1	PZE-102000846/SYN4131	3	0.0-7.4	0.21	0.18	3.1
	EJ12	SYN38150/PZE-110095199	115.1	100.6-124.0	1.63		5.9		QJER3	4	PZE-103022844/SYN12453	54.9	52.2-56.9	-0.4		6.6
LLB									QJER5	4	PZE-105046069/PZE-105077135	12.9	9.9-16.1	0.39		8.5
QSLLB2	EJ13	SYN19995/SYN5428	175.1	171.8-187.9	-2.11	1.39	11.5		QJER8	3	SYN11251/SYN15047	150.7	141.2-156.7	-0.12		3.5
	EY12	SYN5428/PZE-102146058	178.8	175.1-187.9	-2.2	2.01	8.4		QJER10	2	PZE-110037128/PZE-110043216	70.7	68.0-73.7	0.31	0.15	5.2
	EN12	PZE-102178263/PZE-102149656	182.3	179.8-193.9	-2.14	1.36	13.7		Total							26.9
	EN13	PZE-102178263/PZE-102149656	182.3	175.1-196.9	-2.26	1.48	12.5		KW
	EJ12	PZE-102178263/PZE-102149656	182.3	176.1-195.9	-1.8	1.5	9.7		QJKW3	1	PZE-103018221/PZE-103022844	54.2	48.8-56.9	0.66		3.3
LWA									QJKW4	1	PZE-104105055/PZE-104129196	131.1	121.7-138.1	0.61	-0.3	4
QSLWA1-1	EN13	SYN5056/PZE-101027807	53.5	48.0-54.9	-0.28		11.4		QJKW6	1	PUT-94473612-4863/SYN11458	2	0.0-7.4	-0.29		2.1
	EJ12	SYN5056/PZE-101027807	53.5	47.0-58.6	-0.17		8.2		QJKW9	1	PZE-109008839/SYN31971	17.3	11.8-22.9	0.27		2.1
QSLWA1-2	EN13	SYN12789/PUT-76012177-3730	310.8	306.1-317.8	0.31		12.1		Total							11.5
QSLWA2	EN13	PZE-102178263/PZE-102149656	182.3	179.8-211.2	0.28		7.1		Note: Only consistent QTL which could be detected in one or more environment based on a single environment analysis and with R2>2% based on joint analysis across six environments are reported. The nomination of QTL comprised 3 parts, the first part “QJ” stands for QTL based on joint analysis across 6 environments. The second part is the abbreviation of traits. The third part, the Arabic numerals …
	EY12	PZE-102154251/PZE-102153564	188.9	184.8-192.9	0.18	0.2	7
	EN12	SYN7501/PZE-102172290	205.6	198.6-210.8	0.29		5.4
QSLWA3	EJ12	SYN25628/SYN5653	14.4	8.0-22.4	-0.23		5
	EY12	SYN25628/SYN5653	17.4	9.0-40.8	-0.28		5.7
	EY13	SYN5653/SYN7905	28	16.4-39.8	-0.33		9.6
QSLWA4	EY12	PZE-104070126/PZE-104065158	56.6	50.5-67.0	-0.25		7
	EJ12	PZE-104050613/PZE-104064221	69.1	62.1-69.4	-0.31		11.6
QSLWA5	EJ13	PZE-105102631/PZE-105103973	42.4	20.3-49.6	-0.24		5
	EY13	PZE-105103973/PZE-105109096	48.6	41.4-78.3	-0.27		4.5
QSLWA7	EN12	SYN16900/SYN19096	133.6	112.8-141.5	0.3		11.5
	EN13	PZE-107095878/PZE-107097026	140.4	133.6-156.3	0.27		11.9
LWB
QSLWB1-1	EJ12	PZE-101033801/PZE-101036683	66.4	61.6-73.4	-0.07	0.27	5.8
	EJ13	PZE-101033801/PZE-101036683	69.4	62.6-73.4	-0.37	0.19	16.4
QSLWB1-2	EN12	PZE-101180375/PZE-101182552	236.1	231.8-239.1	0.28		9.3
	EJ12	PZE-101180375/PZE-101182552	237.1	235.7-246.6	0.2	0.18	5.7
	EY12	PZE-101189489/PZE-101190832	252.7	232.6-261.1	0.26		5.5
QSLWB4	EJ12	PZE-104050613/PZE-104064221	69.1	67.1-69.4	0.55	-0.85	14
	EY12	PZE-104073980/PZE-104073430	72.8	68.1-77.2	-0.17		4.3
QSLWB5	EN13	SYN7361/PZE-105119998	75.6	72.8-79.3	-0.28		5.8
	EY13	SYN7361/PZE-105119998	75.6	74.8-88.3	-0.28		6.2
	EN12	PZE-105123635/SYN20663	86.3	83.5-90.8	-0.29		6
QSLWB7	EY13	PZE-107097026/PZE-107098219	142.5	138.4-152.3	0.22		6.5
	EN12	PZE-107098219/PZE-107098286	144.4	141.5-156.3	0.33		13.3
	EN13	PZE-107098286/PZE-107107154	145.4	134.2-148.4	0.32	-0.15	9.3
	EJ13	PZE-107098286/PZE-107107154	145.4	141.5-158.1	0.24		9.1
LAA
QSLAA1	EY12	PZE-101036683/PZE-101040677	74.4	69.4-83.9	-1.71		10.8
QSLAA2	EN13	PZA00396.9/PZE-102017883	17.3	11.5-22.3	2.02		13.8
	EY12	PZA00396.9/PZE-102017883	19.3	10.5-25.8	1.49		9.7
	EJ13	PZA00396.9/PZE-102017883	21.3	16.3-29.8	1.96		10.8
QSLAA5	EN13	PZE-105154006/PZE-105157980	138.7	132.5-151.2	-1.34		8.6
	EY12	PZE-105165053/SYN9389	154.4	148.5-159.4	-1.34		8.9
LAB
QSLAB1	EY12	PZE-101036683/PZE-101040677	73.4	68.4-83.9	-1.9		10.4
	EN13	PZE-101043682/PZE-101046132	83.9	76.8-88.9	-2.15		10.4
	EN12	PZE-101043682/PZE-101046132	86.9	77.8-91.5	-2.06		8.8
	EY13	SYN450/SYN11242	94.5	89.6-98.5	-2.19	1.13	13.2
QSLAB2	EN13	SYN4131/SYN6306	6.4	0.0-16.3	1.29		3.4
	EY13	SYN6306/PZA00396.9	10.5	5.4-16.3	1.61		7.6
	EY12	PZA00396.9/PZE-102017883	21.3	7.4-27.8	1.66		7.9
QSLAB3	EJ12	SYN25628/SYN5653	17.4	1.0-27.0	-0.89	1.41	8.5
	EJ13	SYN5653/SYN7905	23	18.4-27.0	-1.54		7.6
QSLAB5	EY13	PZE-105142633/PZE-105150391	122.1	118.0-147.5	-1.47		7.4
	EJ13	PZE-105154006/PZE-105157980	137.7	129.5-154.4	-1.68		9.1
QSLAB9	EN13	PZE-109028615/PZE-109041079	67.3	62.3-71.4	1.52		5.8
	EN12	PZE-109045354/PZE-109049656	75.3	71.6-77.2	1.66		6.1
	EY12	PZE-109055660/PZE-109056255	81.2	80.2-94.3	1.38		5.9
LOV
QSLOV1	EJ12	PZE-101144216/PZE-101150513	201.3	194.3-210.2	1.9	1.1	8.7
	EY12	PZE-101150513/PZE-101161396	207.2	198.3-215.6	2.09		9.6
QSLOV2	EJ13	PZE-102131295/SYN19995	172.8	168.5-177.8	1.71		8.7
	EY13	PZE-102149656/PZE-102154251	183.8	177.1-188.9	2.33		7.3
QSLOV3	EJ13	PZE-103022844/SYN12453	56.9	39.8-61.2	1.55	-1.03	10.8
QSLOV5	EY12	PZE-105165053/SYN9389	155.4	151.2-166.4	1.71		7.9
	EN13	SYN35254/PZE-105182647	174.9	150.2-185.9	1.79		6
EL
QSEL2	EJ12	PZA00396.9/PZE-102017883	21.3	3.4-31.0	-0.43		5.5
	EJ13	PZA00396.9/PZE-102017883	22.3	15.5-28.8	-0.76		8.6
	EY12	PZA00396.9/PZE-102017883	23.3	18.3-27.8	-0.63		12.3
	EY13	PZE-102021400/SYN7604	42.6	34.1-48.6	-0.52	0.35	7.3
	EN12	PZE-102021400/SYN7604	43.6	24.3-49.6	-0.67		10.5
	EN13	PZE-102021400/SYN7604	44.6	39.2-48.6	-0.74	0.43	14.2
CD
QSCD2	EN12	SYN27293/PZE-102125779	163.1	152.1-166.5	-0.07		7.5
	EN13	PZE-102125779/PZE-102131295	166.5	163.5-172.8	-0.1		13.5
ER
QSER3	EY12	PZE-103018221/PZE-103022844	53.2	50.2-57.4	-0.55	-0.25	8.4
	EY13	PZE-103022844/SYN12453	54.9	51.2-56.9	-0.54		13.4
	EJ12	PZE-103022844/SYN12453	56.9	51.2-60.4	-0.43		10.6
	EJ13	PZE-103022844/SYN12453	56.9	51.2-60.4	-0.47		11.5
QSER5	EN13	PZE-105032165/PZE-105039798	2	0.0-17.1	0.55		14.6
	EY13	PZE-105039798/PZE-105040002	4.8	1.0-17.1	0.43		12.5
	EJ12	PZE-105046069/PZE-105077135	11.9	0.0-21.3	0.49		9.7
	EN12	PZE-105101905/PZE-105098019	26.6	5.3-47.6	0.51		5.3
QSER8	EY12	SYN11251/SYN15047	148.7	134.2-155.7	-0.18		4.4
	EN13	SYN11251/SYN15047	149.7	134.2-157.7	-0.39		7.8
	EJ12	SYN11251/SYN15047	155.7	148.7-158.7	-0.4		7.6
QSER10	EY13	SYN17666/SYN38150	108.6	102.6-117.1	0.24		6.4
	EY12	SYN38150/PZE-110095199	114.1	104.6-127.0	0.41		10.2
	EJ13	SYN38150/PZE-110095199	115.1	100.3-131.0	0.36		7.8
KW
QSKW4	EY13	PZE-104105055/PZE-104129196	131.1	118.9-138.1	1.38		12.4
Note: The abbreviations PH, EH, IL, TL, LN, TB, LLA/B, LWA/B, LAA/B, LOV, EL, ED, CD, ER and KW refer to plant height, ear height, internode length above the primary ear, tassel length, leaf number above the ear, tassel branch number, leaf length above/below the primary ear, leaf width above/below the primary ear, leaf angle above/below the primary ear, leaf orientation value, ear length, ear dia…

## Sheet: Table 5
Table 5 ANOVA for eleven traits for TCP1 in four environments
	Mean square/MS								σ2 AT	σ2 AY	Heritability
	Environment (E)	Tester (T)	Ye478-related line (Y)	T×Y	T×E	Y×E	T×Y×E	Error			(%)
PH	28072.7**	9416.9**	2417.6**	201.8**	173.2*	253.5**	81.53*	55.3	127.99	36.93	0.84
EH	5463.2**	3300.6**	1255.0**	188.4**	310.5**	91.30*	45.62*	31.27	43.22	17.78	0.801
IL	44.13*	12.33**	28.83**	1.323NS	8.774**	4.339**	1.486NS	1.438	0.15	0.46	0.83
TL	472.4**	535.7**	259.9**	17.00**	32.80**	10.94*	5.810**	2.13	7.2	4.05	0.909
TB	40.01	302.2**	197.1**	8.198**	14.79**	7.954**	2.892*	1.956	4.08	3.15	0.925
LLA	3888.2**	1358.6**	360.3**	41.29**	71.19**	20.77NS	14.86*	9.68	18.3	5.32	0.849
LWA	26.88**	16.44**	9.952**	0.886**	0.521**	0.368*	0.198NS	0.19	0.22	0.15	0.879
LAA	522.4**	728.7**	961.2**	31.36**	24.16*	27.78**	10.21**	5.302	9.69	15.5	0.945
EL	389.5**	148.4**	14.32**	3.964**	7.749**	1.736NS	1.443**	0.853	2.01	0.17	0.67
ED	8.288**	3.186**	3.323**	0.151NS	0.378**	0.176NS	0.105**	0.04	0.04	0.05	0.924
CD	5.014**	2.544**	1.399**	0.042NS	0.042NS	0.053NS	0.029**	0.013	0.03	0.02	0.945
ER	15.98**	37.71**	59.02**	3.404**	1.066NS	1.270*	0.578**	0.29	0.48	0.93	0.927
KW	1245.0**	299.5**	67.10**	14.83NS	103.2**	65.54**	16.37**	4.149	3.95	0.87	0.43
Note: NS, * and ** were non-significant, significant at 0.05 and 0.01 level, respectively. The abbreviations PH, EH, IL, TL, TB, LLA, LWA, LAA, EL, ED, CD, ER and KW refer to plant height, ear height, internode length above the primary ear, tassel length, tassel branch number, leaf length above the primary ear, leaf width above the primary ear, leaf angle above the primary ear, ear length, ear di…

## Sheet: Table 6
Table 6 Performance of the traits per se and their additive effects for Ye478 related lines in TP1
	Ye478	Shen5003	U8112	K22	Zao48	Zheng58
PH	142.7b/-3.15**	124.2c/-1.46NS	159.6a/9.74**	140.2b/5.80**	135.5bc/-7.48**	135.0bc/-3.44**
EH	41.5bc/-2.85**	32.9d/1.87*	47.2a/4.30**	45.7ab/4.97**	38.8c/-4.13**	37.7c/-4.15**
IL	13.0b/-0.04NS	11.8bc/-0.73**	14.9a/0.76**	10.8c/-0.20NS	12.4bc/-0.43**	13.1b/0.63**
TL	22.1c/-0.87**	23.2bc/1.14**	23.3bc/-1.31**	30.1a/3.08**	20.4c/-2.83**	25.7b/0.79**
TB	7.7bc/-0.25NS	10.8a/3.04**	8.5b/0.01NS	6.6cd/0.16NS	7.8bc/-0.60**	5.2d/-2.36**
LLA	65.0cd/-2.82*	60.9e/0.24NS	68.1b/1.87**	64.0d/-2.41**	67.1bc/-0.74NS	72.0a/3.87**
LWA	7.9b/0.14*	7.8b/0.46**	7.2c/-0.39**	9.5a/0.44**	6.8c/-0.14*	7.9b/-0.51**
LAA	20.9b/2.98**	24.8a/2.34**	11.0c/-4.30**	22.2ab/4.95**	13.1c/-1.65**	12.5c/-4.31**
EL	11.6ab/0.55**	12.4a/-0.05NS	10.5b/0.50**	11.1ab/-0.72**	11.1ab/0.04NS	10.0b/-0.33**
ED	3.3ab/-0.04NS	3.0bc/0.06+	2.6d/-0.19**	3.4a/0.41**	2.7cd/-0.21**	3.1ab/-0.04NS
CD	2.5ab/0.05*	2.3bc/0.05*	1.8e/-0.12**	2.7a/0.22**	1.9de/-0.18**	2.2cd/-0.01NS
ER	11.6b/-0.51**	11.3b/-0.09NS	10.9b/-0.27**	14.1a/2.02**	10.2b/-0.83**	11.7b/-0.32**
KW	21.5ab/0.09NS	18.6b/-0.51*	14.8c/-0.26NS	23.6a/1.43**	13.5c/-0.93**	20.2ab/0.17NS
Note: The abbreviations PH, EH, IL, TL, TB, LLA, LWA, LAA, EL, ED, CD, ER and KW refer to plant height, ear height, internode length above the primary ear, tassel length, tassel branch number, leaf length above the primary ear, leaf width above the primary ear, leaf angle above the primary ear, ear length, ear diameter, ear-cob diameter, ear row number, and 100-kernel weight, respectively. The te…

## Sheet: Table 7
Table 7 Dissection of dominance effects of between Ye478 related lines and five testers
	PH	EH	TL	TB	LLA	LWA	LAA	EL	ED	CD	ER
Chang7-2/Ye478		3.42*	-1.06**	1.62**		0.32*	-1.64**	-0.32*
Dan340/Ye478	-2.91*	-4.82**	1.73**		2.14*	-0.23**			-0.08*	-0.04*
Mo17/Ye478	3.64*			-0.77**		0.22**	1.63**				0.20*
Qi319/Ye478	-3.75*	-4.57**	-1.25**			-0.22**				0.06*	-0.49**
S37/Ye478		3.40**					2.99**			0.05*
Chang7-2/Shen5003		4.44**			-1.75**	0.22**	-1.17**	0.33*
Dan340/Shen5003			1.68**	1.38*	2.16**			-0.68*
Mo17/Shen5003						0.27*
Qi319/Shen5003				0.68*				0.73**
S37/Shen5003							3.28**			0.06*
Chang7-2/U8112			-0.94**		-1.57*	-0.46**			-0.14*	-0.06**	-0.55**
Dan340/U8112	5.57*	8.37**	-2.66**		-2.62**	0.34*	-3.02**				1.24**
Mo17/U8112		-2.99**				-0.27*				-0.03*	-0.30*
Qi319/U8112	-3.54*	-4.00**			1.49*		1.22**				-0.63**
S37/U8112	5.88**		2.22**		2.88**		-1.21**	0.85**
Chang7-2/K22		-3.86*						-0.59*	0.21**	0.10**	1.27**
Dan340/K22			1.55**		-2.18**			-0.44*			-0.75**
Mo17/K22	5.99*	7.18**					1.80**				0.24*
Qi319/K22			0.90**	-0.64**		0.15*			0.08*		0.59**
S37/K22		5.17*		0.82**							0.45**
Chang7-2/Zao48			-1.15**	1.11*
Dan340/Zao48		-3.87*					1.37*	0.56*
Mo17/Zao48				-0.72**		-0.27**				-0.04*	-0.43**
Qi319/Zao48		2.62*	-0.79**				-0.83*
S37/Zao48	-3.99**	-4.06**	-0.64*	-0.60*	-1.51*	0.27*	-1.63**
Chang7-2/Zheng58		-3.56*		-1.07**							0.27*
Dan340/Zheng58	-5.61**	-3.49*	-1.04**			-0.44**		-0.87*	-0.06*	-0.03*	-0.42**
Mo17/Zheng58			1.76**			0.23*	-0.83*	0.94**	-0.05*	-0.04**	-0.86**
Qi319/Zheng58	3.16*	2.79**					-1.18*	-0.53**			0.42**
S37/Zheng58	3.99*	2.94*			3.11**			0.42*	0.09*	0.08*	0.31**
Note: The abbreviations PH, EH, TL, TB, LLA, LWA, LAA, EL, ED, CD and ER refer to plant height, ear height, tassel length, tassel branch number, leaf length above the primary ear, leaf width above the primary ear, leaf angle above the primary ear, ear length, ear diameter, ear-cob diameter and ear row number, respectively. This table shows only those dominance effects which reach a significant le…
