# Supplementary material for: Genetic Analysis in Maize Foundation Parents with Mapping Population and Testcross Population: Ye478 Carried More Favorable Alleles and Using QTL Information Could Improve Foundation Parents
Source: Front Plant Sci. 2016 Sep 23;7:1417. doi: 10.3389/fpls.2016.01417 (PMC5034680; doi:10.3389/fpls.2016.01417)
Supplement: Supplementary file 2 [file Table2.XLSX]

## Sheet: Phenotypic Data
Trait Name		plant height (PH, cm)						ear height (EH, cm)						internode length above the primary ear (IL, cm)						tassel length (TL, cm)						leaf number above the ear (LN)						tassel branch number (TB)						leaf length above the primary ear (LLA, cm)						leaf width above the primary ear (LWA, cm)
Individual	Environment	EG12	EG13	ES12	ES13	EY12	EY13	EG12	EG13	ES12	ES13	EY12	EY13	EG12	EG13	ES12	ES13	EY12	EY13	EG12	EG13	ES12	ES13	EY12	EY13	EG12	EG13	ES12	ES13	EY12	EY13	EG12	EG13	ES12	ES13	EY12	EY13	EG12	EG13	ES12	ES13	EY12	EY13	EG12	EG13	ES12	ES13	EY12	EY13
F001		231.4	217.9	217.65	203.2	233.1	230.6	75.8	68	73.8	55	89.7	75.8	18.7	17.61	17.43	16.93	15.43	18.29	35.9	37.2	34.03	39.88	36.9	37.76	5.4	5.4	5.3	5.4	5.9	5.4	5.3	4.2	5.4	6.8	5.5	4.4	73.2	78.7	73.8	75.1	72.35	82.2	11.93	11.78	10.86	11	11.18	12.02
F002		207.1	189.9	190	187.6	184.65	177.4	73.8	60.1	59.5	61.1	61.6	61.8	15.72	14.84	15.8	14.45	13.64	12.35	39	39.3	35.72	38.35	35.75	39	5	5.1	5	5.1	5.4	5.2	11.7	8.1	5.2	5.8	11.9	9	78.6	85.7	77.7	77.4	84.4	79.4	11.3	10.21	9.66	9.96	10.46	10.76
F003		200.5	205.5	197.3	175.9	200.5	192.4	70	58.5	64.6	51.4	66.25	58.2	14.79	16.4	14.58	14.96	15.64	14.09	32.9	37.1	37.93	34.75	29.44	35.58	5.6	5.7	5.5	5	5.7	6	13.6	10.6	8.5	6.1	12.9	10	80.1	81.4	80.8	74	71.35	81.4	11.19	11.21	9.8	9.4	9.49	11.18
F004		231.4	222.4	219.4	201.35	211.1	195.4	82.5	85.4	69.3	59.65	76.4	63.6	15.47	15.15	16.57	18.43	14.11	13.6	36	37	35.75	34.82	34.49	36.62	6.3	5.6	5.9	4.8	6.1	6	16.1	10.2	10.9	9.15	14.9	12.6	72.9	85.4	81.9	74.2	79.95	85.4	11.05	11.18	10.36	9.46	9.82	11.196
F005		181	189.7	179.3	184.4	183.05	185	52.7	60.1	51.6	53.9	56.2	65.4	16.05	14.89	15.09	15.83	14.23	13.76	30.4	34.3	32.65	33.95	31.51	34.3	5.1	5.4	5.3	5.1	5.7	5.2	10.3	9.5	5.2	6.8	7.1	8	75.4	75.4	71.55	71.8	81.75	77.6	11.32	11.17	10.59	10.23	10.27	11.42
F006		191.2	192.5	194.8	195.2	202.7	191.8	55.7	53	57.1	57.8	64.7	62.6	16	16.24	17.2	17.55	16.09	14.42	34.7	37.2	32.75	32.13	33.42	36.9	5.3	5.3	5.1	5	5.5	5.4	13.7	10	8.4	5.8	11.5	11.8	75.9	77.3	74.3	74	76.9	78.4	10.29	10.82	9.88	9.25	9.21	11.3
F007		218.8	200.4	211.3	200.5	217.4	205.2	75.5	60.1	60	64.1	68.5	56.6	14.79	15.73	17.66	14.82	17.55	16.09	44.2	39.6	38.3	41.58	36.58	35.96	5.7	5.4	5.4	5.4	5.4	6	12.1	8.6	4.7	6.8	7.5	8.8	84.9	81.2	82.6	76.5	84.4	83.4	10.7	10.6	9.87	9.75	10.18	10.12
F008		191.4	185.4	177.8	181.9	192.3	180.8	70	55.5	54.8	57.9	62.8	58.6	13.16	14.25	13.84	14.04	14.77	12.85	38.5	37.3	34.45	36.97	36.44	34.8	5.3	5.5	5.4	5.2	5.3	5.8	10	9.4	8.7	6.1	10.1	8.4	71.1	74.4	69.25	74.5	76.25	77.8	11.2	11.69	11.74	11.48	10.76	11.88
F009		233.2	205.7	202.8	214.7	224.2	189.8	83.4	73.4	59	72.7	75.2	63.4	15.97	14.13	15.87	16.16	16.4	12.08	36.4	37.6	32.7	36.96	34.2	37.04	6.1	5.7	6	5.5	6	6.4	14.6	9.3	8.7	9.3	11.4	10	78.9	83.2	79.05	80.3	77	79.2	11.15	11.4	11.16	10.7	12.46	11.18
F010		217.4	209.7	186.2	189.1	219.1	203.6	69	63.9	51.6	54.2	76.1	63.6	15.26	15.77	14.9	15.14	15.01	14.42	37	33.8	34.8	37.99	34.95	36.18	6.3	6.1	5.7	5.4	6.2	6.2	14	9.8	7.5	6.1	11.8	8.4	84.9	79.8	73.3	74.2	81.2	81.6	11.4	11.05	9.35	8.15	10.35	10.46
F011		237.5	215.9	190.95	195.2	226.5	198.6	83.2	71.7	54.1	61.4	86.05	64.4	17.94	17.4	16.48	16.55	16.87	16.03	37.7	36.3	33	34.52	34.16	34.8	5.5	5.2	5.3	5	5.3	5.2	8.5	6.5	3.6	3.4	4.8	5.6	73	72.8	71.75	73.4	78.3	76.2	12.55	13.07	10.65	11.56	11.91	12.5
F012		206.4	192.1	187.5	191.4	211.5	179.8	59.7	63.3	52	56	72.15	50.8	16.93	15.2	18.09	16.41	16.93	15.25	31.6	31.5	26.95	35.31	31.01	31.38	5.8	5.4	5	5.1	5.4	5.4	11.4	6.9	7.2	6.3	11.5	7.8	78	73.4	67.75	74.6	74.6	75.4	11.85	10.97	9.99	10.57	10.72	11.98
F013		229.6	209.1	182.2	196.09	209.2	207.2	84	71.8	59	56.5	76.2	70	15.47	15.12	13.38	17.12	14.7	14.29	37.3	39	32.25	35.16	34.51	37.18	6	5.5	5.8	5.1	5.7	6	10.4	8.1	6.4	3.5	7	8	82.5	82.2	70.85	74.8	79.35	79.8	9.65	10.36	9.82	9.46	9.58	10.8
F014		215.7	208.3	175.1	177.4	203.4	174.4	66.4	66.3	48	51.9	61.9	53	16.76	14.92	14.39	13.67	15.62	13.66	35.3	33.1	35	32.55	32.16	33.96	5.8	6.3	5.4	5.8	6	5.4	8.9	7.4	5.9	5.6	9	7.4	71	77.5	70.9	73.3	64.7	70.4	10.58	11.51	9.74	9.7	9.42	10.86
F015		218.7	231.7	179.4	197.3	217	186.4	66.3	84.5	47.2	56.2	66.6	55.8	15.72	15.17	15.39	15.83	16.43	12.57	36.1	38	30.65	35.03	35.4	35.08	6.4	6.2	5.6	5.7	6	6.6	7.3	7.4	2.8	4.2	8.2	7.4	82.1	86.1	61.85	69.8	80.4	83.8	10.72	10.74	8.53	8.75	9.39	10.6
F016		211.9	194.5	178.4	209.1	198.8	195.4	67.2	60.3	48.6	64.3	70.1	70.8	17.65	15.73	17.27	19.2	14.8	14.42	35.3	35.1	29.65	31.54	34	32.32	5.2	5.3	4.8	4.9	5.4	5.4	9.4	3.9	2.9	3.3	5.3	9.8	72.5	76.7	64.45	67.5	65.25	71.4	12.096	11.95	11.22	10.86	10.95	11.94
F017		213.3	195.9	174.6	196.1	194.2	186	64.8	53.3	46.8	57.2	60.1	50	17.23	16.68	14.81	16.58	15.59	14.3	38.2	39.2	35.95	34.47	35.87	41.6	5.4	5.2	5.2	5.3	5.3	5.6	7	4.8	2.5	2.8	4.6	4.6	85.4	86.1	73.3	71.3	80.55	82.4	12.01	10.979	9.39	9.5	10.17	10.44
F018		204	193.1	187.6	192	214.3	.	60.5	54.9	47.3	49.9	65.55	.	15.49	15.15	16.31	16.58	16.46	.	38.2	36.7	35.9	39.33	33.5	.	5.8	5.7	5.4	5.2	6	.	13.4	9.1	6.5	6	11.7	.	77.2	82	81	77.9	76.5	.	11.79	11.86	10.265	9.83	10.64	.
F019		198.9	186.3	184.9	179.9	179.9	183.6	58.25	58.7	52.8	45.7	54.2	58.6	17.58	13.97	16.56	17.94	14.98	14.41	38.7	39.6	37.7	39.1	34.35	38.52	4.8	5.3	4.7	4.3	5.1	5	9.7	6.5	4.3	4.4	6.7	7.8	77	77.5	71.9	69.1	74.6	75.6	10.56	11.64	9.99	10.08	10.51	10.88
F020		225	216.6	186.2	202.4	208.4	200.4	75	69.9	57.6	52.5	69.1	63.8	16.46	16.77	15.67	17.75	16.01	14.43	34.8	42.7	33	38.05	36.86	38.48	6	5.2	5.1	5.3	5.4	5.8	10.7	9.8	6.7	5.7	10	7.8	77.8	79	73.7	74.4	77.55	78.2	9.37	9.86	9.23	8.29	9.45	9.48
F021		229.9	195	197.5	188.3	.	.	84.1	62.9	52.5	69.5	.	.	15.63	15.14	17.84	13.45	.	.	41.1	36.7	32.6	36.74	.	.	5.7	5.3	5.3	5.1	.	.	17.2	9.1	8.5	6.3	.	.	80	79.1	78.2	68	.	.	11.69	11.38	10.31	10.14	.	.
F022		202.4	191.3	179.5	192.4	195.1	170.6	65.8	60.5	47.4	52.9	70.5	52	15.2	15.25	16.07	16.65	13.89	13.31	37.8	37.8	34.05	37.95	34.3	36.1	5.5	5.1	5.1	5.1	5.5	5.2	12.7	6	5.9	3.9	9.9	10.2	72.5	73.7	68.55	72.3	66.95	73.2	11.3	12.01	10.71	10.99	10.72	11.28
F023		186.3	191.5	167.4	175.64	193.5	176.2	47.3	63.2	41.3	48.22	54.2	50.2	15.73	14.72	15.92	15.92	14.96	14.62	35.2	34.1	29	31.89	34.61	32.44	5.6	5.4	5.1	5	6	5.4	10.2	7.6	6	5	8.1	9.4	78.8	79.8	69	72.2	81.4	83.2	12.02	11.37	9.53	9.76	9.79	11.08
F024		190	202.6	178.3	200.1	208	183.2	64.4	65.6	48.2	62.9	74.1	57	14.8	16.16	15.26	15.95	15.13	12.94	29.4	36.8	30.9	35.12	32.5	35.6	5.5	5.2	5.5	5.4	5.7	6	13.9	8.3	5.3	6.7	8.4	9.8	74.35	75.3	68.7	72.6	71.85	74.8	11.16	11.24	9.13	10.23	9.88	10.66
F025		214.6	211	181.1	178.1	184	177.4	73	73.5	52.6	50.4	59.9	52.8	15.35	15.18	14.41	13.58	12.92	13.39	37.2	38.8	34.85	35.36	33.65	36.24	5.8	5.5	5.5	5.8	6	5.6	11.9	8.7	8.1	9.4	12.4	11	75.1	86.7	75.2	76.7	75.5	81.6	10.6	11.82	10.13	10.38	10.72	11.96
F026		201.5	208.4	175	196	201.4	189.6	55.2	66.2	45.6	52.5	64.6	57.2	15.63	14.62	16.24	17.67	13.92	13.56	33.8	38.4	30.35	32.15	35.19	40.16	6.2	6.1	5.1	5.3	6.3	5.8	13.1	9.1	5.5	7.1	10.6	11	82.3	85.3	72.5	70.2	77.35	77.6	11.96	11.27	9.4	9.42	10.66	10.82
F027		224.5	209.5	180.8	202.8	197.1	193.8	73.5	66	58	64.7	66	60.8	16.74	15.46	14.46	15	14.32	12.78	42.2	39.9	31.7	36.13	36.56	38.44	5.5	5.7	5.3	5.8	5.6	6.4	11.8	9.9	9.1	9.2	13.2	12.4	73	78.2	66.1	78.8	75.9	77.6	10.63	10.94	9.1	9.77	9.82	11.22
F028		221.3	209.6	185.5	162.6	204.1	197.8	75.7	81.9	55.3	44.4	73.1	62.2	17.46	14.41	15.4	14.94	14.68	14.95	35.6	39.8	33.15	33.06	34.09	36.94	5.3	5.1	5.3	4.7	5.6	5.6	14.2	10.5	7.4	4.5	12.2	10.4	68.5	73.2	63	66.5	68.65	69	11.31	11.45	10	10.07	10.34	11.64
F029		237.2	236.4	196.6	224.8	214.3	211.2	100	95.8	69	73.8	76.3	67.6	14.49	15.97	14.08	18.48	14.14	14.26	34.3	40	36.05	36.43	37.62	38.04	6.1	5.3	5.5	5.2	6.1	6.4	12.7	9.3	9.3	6.9	11.8	10.8	75	87.5	85.1	86.2	81.05	88	9.5	10.86	9.57	9.27	9.85	10.82
F030		204.7	211.5	175.4	190.4	205.2	180.2	66	67	51.4	61.8	75	59	16.49	17.64	16.38	15.3	14.89	13.49	31.5	31.6	30.65	35.25	30.44	32.14	5.5	5.4	4.7	5.1	5.7	5.6	8.3	6.2	3.4	6.3	5.3	8	73.1	76.6	67.5	73.8	65	72.4	12.08	12.02	10.18	9.11	9.97	11.98
F031		213.3	198.8	192.2	194.3	214.5	181.8	69.3	57.8	53	57.4	72.55	58	17.02	16.35	17.4	16.42	15.83	13.5	38.5	38	34.8	38.38	34.31	37.4	5.2	5.3	5	5	5.8	5.4	12.1	8.2	5.8	7.3	10.8	8.8	78.15	69.8	77.6	78	75.25	77.2	10.75	11.53	10.05	10.74	9.5	10.1
F032		235	216.4	211.3	203.7	211.8	191	81	77.1	64.3	66.2	69.6	57.8	14.72	15.05	16.16	15.35	14.87	13.35	42.1	41.5	40.35	37.72	36.62	39.78	6.6	5.5	5.6	5.5	6.1	6	13.5	9.6	6.9	9.9	9.6	12	80.1	86.7	84.8	82.5	78.6	85.8	10.64	11.41	9.72	9.45	9.66	11.26
F033		219.5	229.3	210.25	197.6	212.5	203	87.9	83.1	69.4	60.2	76.2	62.8	14.12	17	17.14	16.86	15.09	14.54	37	37.4	34.6	39.62	38.24	38.44	5.7	5.4	5.2	4.8	5.5	6	13.2	11.3	8.5	9.1	13	12.6	77.9	81.8	80.25	78.2	83.4	82.4	9.88	10.65	9.84	8.58	10.05	11.1
F034		218.7	229.1	202.3	203.2	201	226	72.7	88	56.7	68.6	68.5	69.8	18	17.48	18.59	16.83	15.38	17.89	36.2	34.5	34.05	35.3	34.07	34.54	5.1	5.1	5	4.9	5.4	5.8	13.1	8.4	6.6	4.9	7.6	10.6	75.1	75.2	68.3	70.6	71.15	76	11.6	11.76	11.2	10.85	11.43	12.94
F035		220.6	206.6	191.3	192.4	203.7	210.6	72.4	66.1	53.1	55.68	70.8	68.6	18.92	17.36	17.43	15.65	15.64	16.31	34.7	38.1	38.85	38.1	35.96	34.34	5	4.9	4.7	5.3	5.2	5.6	15	8.4	6.2	10.1	9.3	12.2	75.3	80.4	74.2	81.9	76.75	75.6	11.29	11.22	9.88	10.73	10.33	11.56
F036		206.5	181.1	178	182.9	192.8	182	62.7	52.5	49.9	51.9	56.6	59.4	16.04	14.79	16.32	16.55	14.82	12.65	36.3	35.4	31.8	35	35.4	34.02	5.7	5.3	4.9	4.8	5.8	6	11.3	7.4	3.3	5.8	9.3	8.8	82.5	80.3	70	73.7	80.85	79.2	10.71	10.66	9.18	9.3	9.49	10.26
F037		205.8	196.7	177.1	183.1	211.5	205.8	77.6	60.9	50.1	52.3	73.4	68.4	13.94	14.94	14.35	15.58	14.54	14.46	34.8	38.7	35.15	37.34	36.32	39.1	5.7	5.5	5.4	5	6	5.8	16.3	6.3	6.9	11	10	9	72.5	79.4	69.9	75.9	74.75	83	10.43	10.26	9.32	9.62	10.07	10.46
F038		209.2	209.4	191.6	196.4	189.6	198	72.3	63	52.9	63.5	63.5	65.4	15.18	16.31	17.19	15.96	13.95	15.67	36.7	40.4	37.3	37.12	35.4	35.46	5.6	5.5	4.9	5	5.5	5.2	13.8	11.8	9.7	9.9	11.6	10.8	81.15	90.9	78.2	81.5	78.5	74.2	9.96	10.29	9.74	9.87	9.75	11.26
F039		204.2	207.6	197.3	210.1	210.7	188.4	70.6	60.6	57.1	61.7	73.1	64.2	15.17	15.65	17.56	16.98	15.73	14.12	33.5	40.6	36.6	41.45	38.53	39.5	5.6	5.8	4.9	5.3	5.3	5	13.1	10.2	5.9	7.5	11.2	8.8	77.1	90.1	77.35	86.3	84.15	84.2	11.49	11.81	10.56	10.5	10.26	11.52
F040		226.3	222.2	197.8	206.675	203.6	182.4	82.5	81.4	59	63.025	75.4	64.4	16.64	15.66	17.07	16.89	14.48	14.02	34	35.9	31.25	34.7125	34.1	33.86	5.6	5.7	5.3	5.45	5.5	5	11.4	10	6.6	7.15	9.2	11.2	67.9	77.1	66.6	73.025	70.15	71.2	11.84	12.45	11.06	11.6075	10.75	12.56
F041		196	192.4	183.5	179.2	186.7	211.6	42.75	56.6	44.4	43.3	58.5	62.8	18.9	15.29	17.42	17.89	14.62	16.3	34.2	36.4	32.85	32.12	33.16	34.72	5.3	5.5	5.1	4.8	5.5	6	9.6	8.8	4.6	5.1	7.3	7.2	75.2	72	70.25	69	74.5	72.4	12.85	12.33	10.48	10.13	11.53	12.06
F042		226.7	224.9	196	184	217.2	212.4	79.6	76.2	58.8	57.95	71.5	64.4	15.68	16.44	16.72	14.44	16.71	16.13	32.6	33.6	28.55	35.05	33.73	31.84	6.3	6	5.5	5.3	5.7	6.2	9.8	9.5	6.2	9	9.1	9	73.2	77.2	63.2	75.3	72.7	79.8	11.65	10.73	9	10.54	10.15	11.58
F043		232.2	229.4	191.7	209.4	222.5	210.8	76	78.8	53.5	65.2	73.9	66.6	16.96	18.14	17.51	17.73	17.15	17.4	35.8	34.5	34.9	34.29	37.15	36.3	6.1	5.4	4.9	5.2	5.5	5.2	11.8	6.5	5.5	5.4	10.3	9	79.6	82.5	73	72.5	82.4	78.8	11.09	11.21	10.59	9.65	10.38	11.72
F044		193.5	189	177.9	189.3	191	172	65.8	51.9	48.1	58.9	64.8	55.8	15.43	15.32	15.34	15.25	13.47	12.11	35.1	42.1	36.2	37.4	37.3	38.72	5	5.2	5.1	5.1	5.6	5.4	12	7.7	6	7.7	8.8	7.6	81.9	87.3	75.72	80.1	80.8	81.6	10.27	9.98	9.42	10	9.63	10.34
F045		231.5	213.7	189.3	189.59	225.2	206.8	73.1	73.4	46.6	51.4	78.2	63.2	16.97	15.07	16.21	16.02	15.97	15.65	32.8	37.8	32.5	37.27	32.01	34.08	6.4	5.8	5.8	5.3	6.2	6	17.7	7.5	12.1	8.4	16.3	13	75.3	84.1	70.25	70.4	77.95	80	9.76	10.42	8.42	8.47	9.18	9.8
F046		217.9	207.4	187.6	208.1	199.3	211.4	70	56.4	49	61.2	58.8	70.2	17.97	17.04	18.97	18.89	15.94	17.11	34.7	36.8	28.6	33.56	30.5	35.12	5.3	5.7	4.8	5	5.9	5.2	11.7	10.9	7.8	8.3	12.1	10.4	72.3	72.9	70.1	74.9	70.3	77	11.75	11.56	9.98	10.78	10.25	12.1
F047		207.9	200.9	176.9	189.8	200.9	179.8	67.2	65.6	48	50.4	59.8	58.2	16.52	16.51	15.35	18.23	15.96	13.33	33.3	31.3	32.2	33.65	32.54	30.932	5.5	5.3	5.3	4.8	5.8	5.8	13.4	6.7	5.1	5.1	8.4	8.8	77.5	74.1	74.1	79.3	74.2	76.4	12.7	11.68	10.58	10.76	10.96	12.4
F048		213.1	209.1	191.9	196.2	209.9	191.4	64.8	59	50.7	55.6	60.8	55.4	15.29	16.39	17.12	16.4	15.93	13.32	33.6	33.7	29.9	33.99	32.82	34.74	6.5	6.1	5.5	5.5	6.3	6.6	11.7	9	5.7	4.8	9	12.8	80.8	81.2	73.6	79	78.95	78	11.58	10.73	8.93	9.53	9.72	10.22
F049		179.8	190.8	151.25	167.7	194.6	165	53.7	64.8	36.6	53.8	58.7	51.4	15.66	14.66	15.25	14.27	16.53	13.3	29	32.2	24.65	29.7	28.44	31.14	5.2	5.4	4.9	4.9	5.5	5.2	13.4	10.1	7.2	7.6	11.4	15.4	64.5	74.5	67	66.9	71.5	75.6	12.01	12	11.11	11.36	10.5	11.9
F050		189.2	196.6	181.5	212.17	181.1	187.4	57	60.4	46.1	66.56	51.1	57.2	16.27	15.72	17.48	17.97	15.04	16.15	34.6	34	30.5	32.41	32.24	33.28	5	5.5	5	5.3	5.5	5	11.4	10.4	6.9	6.6	7.7	8	80.6	80	72.2	80.1	73.9	77	12.28	11.99	10.55	9.81	10.58	11.8
F051		175.5	176.5	164.8	178.5	171.3	167.4	49.6	52.2	41.8	52.6	54	43	14.92	14.53	14.93	14.24	12.46	13.07	31.9	34.2	30.45	34.77	32.59	35.54	5.3	5.2	5.2	5.4	5.8	5.8	10.3	11.3	5.7	6.8	9.3	9	80.1	77.7	71.4	77.1	77.25	81.6	11.51	11.88	10.24	10.34	9.97	11.96
F052		221.9	224.5	192.5	203.1	218.2	206.2	77.4	63.6	53.1	54.7	70.2	60.6	16.29	18.94	17.05	18.09	17.12	15.89	33.7	35.9	30.3	34.42	29.84	34.34	5.8	5.6	5.4	5.3	5.9	6	12.4	10.4	7.7	5.1	9.4	11.4	82	83.3	69.9	72.5	76.85	78.6	10.94	9.92	9.5	8.92	10	10.92
F053		191.2	194.4	187.3	183.6	217.3	198	48	53.4	54.2	39.7	69.5	60.2	16.48	14.47	15.74	16.47	16.22	15.6	36.1	39.7	37.1	40.13	34.28	37.94	5.5	6	5.1	5.3	6	5.4	6.7	8.7	6.1	5.6	5.1	7.2	81.8	79.9	74.8	75.4	76.9	75.2	11.57	11.15	10.39	9.92	10.45	11.16
F054		196.1	191.7	182.9	186.7	187.6	185.6	54.6	63.5	55.5	49.8	61.4	54.2	18.15	16.09	17.18	18.03	14.75	16.15	32.6	34.9	29.45	32.3	33.26	34.52	5	4.8	4.7	4.8	5.3	5	11.1	5.8	6.3	4.8	8.9	8.6	69.1	71.7	64.1	68.4	70.8	71	11.95	12.26	10.97	11.01	11.25	11.74
F055		205.7	192.6	178.6	188	196.4	181.4	66	59.8	59.8	62.8	72.6	62	15.3	15.93	13.98	13.62	13.4	12.81	34.1	37.2	32.15	36.7	32.65	34.84	5.9	5	5.2	5.5	5.8	5.6	10.2	11.8	6.2	6.8	8.5	10	68.6	74.9	62.6	72	66.75	70.4	11.43	11.25	9.44	10.9	9.74	10.88
F056		200.1	206	173.4	189.25	195.9	183	71.8	72.1	49.6	60.275	57.1	58.4	15	15.02	15.68	15.3	15.2	12.63	30.8	36.3	29.75	34.11	35.47	36.16	5.5	5.5	5	5.2	5.8	6	12	6.8	7.5	8.9	12	8.6	73.4	80	60.8	70.3	75.05	78.6	9.92	10.5	8.92	9.91	10.1	10.24
F057		179.7	191.5	175.1	186.8	201	189	54	50.1	51.8	51.6	64.4	58.4	14.93	15.56	14.78	15.34	15.18	14.49	36.1	41.8	37.6	38.55	37.92	37.88	5	5.4	4.8	5.3	5.5	5.4	10.5	8.5	6.6	7.2	9.7	9	74.4	80.6	68.8	74.4	80.5	74.6	10.81	10.58	9.68	9.68	9.66	10.12
F058		206.3	195.1	186.6	183.8	199.1	185.6	70.2	63.6	55.4	57.4	71.3	56.6	15.15	13.54	15.64	14.48	13.42	14.48	34.6	38.1	29.55	35.15	35.19	36.3	5.7	5.9	5.5	5.3	5.9	5.4	10.6	6.5	5.8	4.6	7.8	7.6	82.7	84.6	73.3	77.3	82.2	79	11.6	11.72	9.88	10.02	10.78	10.66
F059		185.8	189.5	180.7	175.4	183.35	179.8	61.5	64	54.2	52.4	58.4	55.4	13.24	13.47	13.94	14.29	12.99	13.85	34.3	36.6	33.1	32.97	32.74	35.76	5.8	5.6	5.7	5.3	6.1	5.4	4.8	2.5	3.5	3.1	4	4.6	67.1	78.4	66.65	76.1	79.5	75.8	12.06	12.46	11.05	11.42	11.61	11.9
F060		197.3	192.2	180.7	172.7	180.1	.	61.1	60.5	53.7	46.5	66.3	.	16.65	15.21	15.68	15.22	12.85	.	33	35.9	34.5	34.88	32.85	.	5.2	5.3	4.9	5	5.3	.	11.4	7.3	5.8	4.4	6.9	.	70.6	81.7	74.05	68.7	73.55	.	10.56	12	10.91	10.33	10.45	.
F061		208.8	209.4	200	191.2	208.4	186.2	71.1	78.8	65.1	63.9	74.7	68.2	15.88	15.22	17.97	16.43	15.48	13.35	32.9	33.2	27.1	32	31.51	32.54	5.6	5.4	5	4.8	5.6	5.4	9.7	9.7	4	4.5	6.7	8.6	67.7	76.5	65.15	64.4	73.35	67.4	12.52	12.8	10.75	10.99	11.23	13.18
F062		211.8	206.6	201.1	194.4	219.7	189.6	66.7	68	66.6	60.8	75	51.6	17.18	16.13	16.22	17.93	15.41	15.91	38.6	40.2	35.55	34.97	38.34	36.18	5.2	5.1	5.1	4.5	5.9	5.4	12.4	8.1	8.4	6.3	12	12.2	75.5	81.9	71.55	71	79.25	79.4	10.06	10.05	9.15	8.91	10	10.9
F063		216.9	196.1	168.1	178.15	208.85	189	69.7	59.3	46	54.25	81.7	51.6	16.8	15.48	15.28	15.14	13.61	14.8	36.3	36.2	28.9	34.56	34.59	36.78	5.6	5.5	5.1	4.9	5.8	5.8	7.6	6.3	6.1	5.2	9.2	8.8	71.7	74.2	59.4	67.9	72.55	83	10.39	11.35	9.7	10.18	9.69	11.92
F064		215.7	222.3	191.2	197.3	213.1	186.8	71.5	75.9	62.9	61.5	72.7	65.2	18.11	17.13	16.17	17.28	16.15	12.05	33.7	40.2	36.15	37.3	33.82	37.26	5.1	5.2	4.7	4.7	5.6	6	15.9	9.2	9.5	9.6	13.7	11.6	73.4	79.6	75.75	78.1	76.8	77.4	11.65	11.95	10.94	10.69	11.01	11.28
F065		210.5	197.9	178.3	190.3	212.3	193.6	76.9	67.7	64.6	67.5	76.95	65.4	15.84	13.75	12.33	13.94	14.63	13.43	33.8	35.3	32.3	30.81	34.42	36.86	5.3	5.9	5.6	5.6	5.9	5.8	9.6	8.9	4.5	4.2	6.7	4.4	76.9	77	67.75	66.8	71.1	81	10.81	10.64	9.79	9.23	9.57	10.22
F066		250.1	228.4	217	205.8	218.3	220	97.3	90.8	74.2	80.2	84.8	67.2	17.42	15.29	16.65	13.33	15.36	17.17	39.6	41.3	34.6	36.28	32.15	36.02	5.5	5.3	5.5	5.7	5.6	5.8	14.6	9.3	8.3	9.4	10.6	9.2	73	81.4	73.55	72.5	72.8	79.2	10.13	11.17	10.21	9.21	10.38	10.82
F067		200	187.2	178.1	177	183.2	176.8	71.4	60.9	56.8	57.2	66.5	58.4	15.63	15.68	16.16	14.3	13.37	13.44	30.1	29.1	24.35	28.25	28.45	29.7	5.3	5.2	5	5.4	5.6	5.6	13.1	6.5	5	6.8	9	9.6	75.6	83	65.1	75.6	73.75	77.4	9.91	10.4	8.51	9.42	9.45	10.54
F068		221.6	213	185.6	197.4	208	179	83.3	69.2	53.7	63.2	72.4	54.4	15.78	16.21	16.08	15.77	14.75	12.84	35.7	41.7	32.2	36.4	35.29	34.7	5.5	5.3	5.2	5.2	5.8	6	10.9	9.2	5.1	5.4	7.7	5.8	78.2	84	72.05	79.3	79.85	76.8	11.38	12.32	10.8	10.9	11.23	11.2
F069		217	209	209	200.4	212.85	192.6	81.75	79.5	61.2	63.2	77	60.2	14.3	14.46	18.03	15.51	15.05	13.66	38	38.4	34.2	36.39	33.51	36.8	5.8	5.3	5.3	5.5	5.8	6	14.2	10.6	8	8.6	10	10	78.6	83.5	74.8	74.7	76.75	79.2	12.28	11.21	10.25	10.46	11.34	12.14
F070		245.4	229.5	225.7	212.1	233	220.6	82.1	74.1	74.3	65.7	81.4	75.4	18.85	18.49	20.26	18.08	16.88	17.17	40.8	42.6	37.95	39.75	40.2	42.2	5.5	5.1	4.6	4.9	5.6	5	12.2	8.3	6.3	6	8.7	8	82.3	84.8	77.05	80.4	83	87.4	10.68	10.87	9.82	9.74	9.91	10.96
F071		223.2	212.2	199.7	189.4	226.9	188.6	81	66.8	58.4	53.9	76.95	56.4	16.71	17.6	17.23	16.58	17.29	14.89	33.6	31	29.3	34.39	32.39	33.92	5.5	5.5	5.5	5.1	5.8	5.6	11.3	6.7	5.6	5.2	9	10.4	74.2	74.8	67.6	68.8	75.65	74.4	11.25	11.49	10.5	9.98	10.7	11.7
F072		207.6	211.6	196.8	205.075	201.9	192.8	55	62.8	56.2	69.3	68.7	57	16.79	17.5	17.17	16.61	14.93	14.38	33.4	33.3	32.45	34.43	33.19	35.16	6.1	5.6	5.3	5.1	5.7	6	12.2	7.4	4.8	3.6	7.8	10.2	78.9	84	71.75	77.2	75.4	79	10.76	11.24	9.71	9.89	9.66	11.16
F073		221.9	207.2	191	199	210.9	187.8	85.3	85.4	65.7	74.4	80.9	63.2	16.24	13.81	15.03	13.94	13.9	13.87	34.3	36.2	35.15	36.76	36.84	38.6	5.3	5.2	5	5.3	5.7	5.2	8.9	7.1	4.8	3.5	5.3	5	75.9	74.1	68.3	71.5	76.2	80	10.23	10.56	10.23	10.08	9.94	10.8
F074		228.6	205.1	197.6	182.2	214.9	206.2	72.4	66.1	48.1	56.85	62.65	56.2	16.47	15.06	17.78	14.52	16.82	15.62	36	38.1	30.4	32.4	32.83	34.42	6.3	5.7	5.7	5.4	6.1	6.4	13.2	8.3	4.7	4.6	7.8	10	75.1	87.7	74.1	71.1	77.6	80	10.39	11.36	9.35	8.6	10.03	10.38
F075		196	219.4	185.6	200.8	208.95	200.6	55.75	69.1	49.7	49.85	67	54.4	16.19	17.22	15.57	17.64	15.41	16.17	35	34.9	33.15	36.29	34.05	36.26	5.5	5.7	5.6	5.5	6	5.8	12.1	8.5	6.1	5	10.5	8.8	77.5	81.2	71.7	76	78.15	74.4	10.46	10.36	9.35	9.17	9.29	9.9
F076		188.6	175.5	166.2	168.1	183.7	179.4	56.1	52.6	41.7	48.6	60.1	57	15.73	14.95	16.14	14.58	13.56	13.38	31.8	34.7	30.9	34.95	31.36	34.08	5.4	4.9	4.8	4.8	5.8	5.6	11.1	9.3	6.5	7	9.7	9.6	66.3	73.3	67.15	70.9	69.05	72.6	11.7	11.78	10.81	10.95	10.86	11.86
F077		219.5	213.5	187.4	205.8	211.4	200.6	83.9	72.8	56.5	63.8	77.3	66.2	14.55	15.26	15.92	16.15	14.15	14.53	38.1	36.9	32.2	38.64	35.02	35.62	5.7	5.8	5.2	5.4	6	5.8	10.8	11.1	5.1	4.5	8.7	8	68	73.1	63.85	79.3	74.5	73	10.77	11.78	10.39	11.25	11.13	11.16
F078		212.9	210.6	181.2	195.18	209.5	.	61.8	57.9	47.9	48.47	58.2	.	18.2	18.35	16.99	17.25	16.82	.	38.25	37.1	33.05	34.56	35.26	.	5.2	5.3	4.9	5.5	5.9	.	12.1	8.6	4.4	4.5	10.4	.	76	79.4	65.75	73.2	71.95	.	10.35	10.7	9.38	9.46	10.53	.
F079		216.3	206.8	194.1	204.9	199.5	181.4	76.6	77.2	55.2	66.9	61	61.4	15.45	14	16.28	16.01	14.73	12.09	33.1	35.8	33.05	37.16	33.95	35.34	5.9	5.7	5.5	5.3	6.1	6	9.7	3.4	4.5	5	7.7	6	67.6	81	68.1	75.2	72.25	72.4	9.81	10.32	9.05	9.73	9.68	10.54
F080		210.8	200.4	177.1	183.3	199.5	188.8	63.6	65	47.1	49.35	58.6	51.8	15.48	13.69	15.07	15.05	14.23	14.17	40.4	39.6	35.05	40.65	38.45	37.8	5.9	6	5.3	5.2	6.2	6	6.9	7.3	5.4	5.1	8.2	7.6	79	77.4	68.4	70.4	76.4	72.4	9.86	10.63	9.52	9.37	10.03	9.96
F081		234.6	226	201.6	211.3	225.4	202.8	78.8	84	63.2	72.4	80.3	69.4	16.99	17.57	16.61	16.11	17.02	13.58	40.3	36.6	33.75	35.82	34.47	32.94	5.8	5	5.3	5.4	5.5	6.4	17.3	8.8	12.7	13.1	14.3	11.8	75.8	82.2	77.25	77.3	76.75	71.4	10.74	10.32	9.69	9.62	9.71	11.3
F082		205.1	211.3	173.4	175	184.4	194.2	66	73.7	49.8	49.3	61.5	57.4	15.77	16.4	15.72	15.09	13.67	15.97	36.6	35.9	32.45	30.65	32.7	34.6	5.5	5.2	4.8	5.3	5.6	5.4	9.2	6.3	6.2	5.1	9.8	9.8	77.7	75.9	70.3	68.8	76.8	80	11.16	11.49	9.15	10.04	10.38	10.16
F083		220.3	206.5	189.3	197.9	203.4	189.4	73.25	79.5	61.6	75.1	80.5	70.2	17.1	14.79	16.04	15.26	13.83	13.43	39.3	36.8	34.65	35.8	34.4	35.94	5.3	5.1	4.8	4.7	5.4	5.2	8.1	7.3	3.7	4	6.6	9	69.4	76.2	63.3	70.2	67.8	75.2	11.27	12.47	11.23	11.71	11.3	12.28
F084		226.2	211	177.5	193.35	209	199.2	70.2	57	51	55.8	63.1	65.2	16.87	16.96	15.75	16.41	15.47	14.12	36.2	40.4	33.55	39.1	34.54	35.16	6.1	5.7	4.9	5	6.2	6	8.3	6.3	4.4	4.2	5.7	5.4	76.5	81	70.15	75.9	76.35	77.8	10.67	10.68	8.5	8.48	10.28	10.26
F085		212.8	206.5	171.4	189.7	209.8	189.2	66.25	61.7	44.9	58.9	75.4	58	17.25	16.86	16.24	15.81	15.16	14.38	34.4	38.6	32.3	37.5	35.88	36.32	5.5	5.3	4.8	4.9	5.5	5.6	9.1	9.6	6.6	6.1	9.4	8.6	80.6	81.9	67	77.6	80.05	75.6	11	11.96	9.63	9.98	10.57	12
F086		212	193.4	173.3	187.4	203.7	202	75.4	64.4	40.9	55	73.3	64	16.06	14.81	17.2	16.29	15.09	15.52	35.4	35.7	29.2	36.29	32.29	32.48	5.3	5.3	5	4.9	5.5	5.8	13.9	7.7	7.9	8.5	14.7	10.4	70	73.4	58.3	68.3	64	69.2	10.16	10.82	9.21	9.73	9.75	11.5
F087		175.6	187.9	146.8	172.2	184.2	162.4	56.7	56.2	42.7	51	63.8	59.2	13.82	14.73	13.59	15.52	15.08	10.92	33.2	33	26.65	31.95	29.9	31.14	5.2	5.7	4.7	4.75	5	5.6	7.8	7.5	3.9	3.675	6.2	5	74.6	78.9	57.5	72.6	76.4	79.6	11.31	10.46	8.95	9.91333	9.82	10.68
F088		201.2	199.3	168.7	189.8	187.7	178	55.5	50.1	38.6	52.4	60.5	52.4	17.11	16.28	16.34	15.89	14.15	14.09	32.8	38.5	30.4	34.13	35.22	32.6	5.6	5.8	5.1	5.5	5.5	5.6	12.7	6.1	5.7	6.4	9.4	10.2	70.6	80.2	64.75	79.3	74.6	77.8	13.11	13.18	10.74	11.01	11.8	11.88
F089		214.9	205.3	172.3	200.59	207.1	209.4	64.3	55.1	48	57.2	69.35	71	16.25	15.57	14.51	17.13	15.12	14.38	40.1	42.8	35.8	38.9	36.47	40.64	5.8	5.9	5.1	5.1	5.7	5.8	12.8	8.5	6.8	7.9	10.4	7.8	84.2	88.1	71.3	81.6	82.5	84.4	10.12	9.4	9.05	8.78	8.92	10.82
F090		212.9	203.2	158.6	179.8	207.7	183	64.3	58.2	42.5	49.5	66.4	56.8	15.7	16.56	13.74	16.64	16.14	13.48	32.4	35.7	28.15	30.44	33.18	34.54	6.4	5.6	5.4	5	5.7	5.8	14.1	12.7	7.8	7.8	13.3	11.4	74.5	77.5	58.85	65	80.45	80	10.78	10.35	8.35	8.55	9.4	10.72
F091		223	208.4	181.5	203.4	228.9	193.2	78.1	66.2	50	57	81.65	57.4	16.26	15.44	16.53	17.1	17.35	14.87	37.6	40.3	35.6	38.69	37.92	37.64	5.6	5.6	4.8	5.3	5.3	5.6	12	6.3	8.9	5.8	8.1	9.4	79.9	80.5	74	79	81	76.8	12.58	10.75	10.11	10.56	11.02	11.06
F092		245.2	226.7	187.5	217.1	212	211	83.2	76.4	53.2	72.2	66.1	61.25	17.38	15.79	16.81	17.83	15.42	15.29	36.9	38.2	30.1	36.14	33.37	36.62	6.2	6.1	5.2	5.1	6.3	6.4	14.1	6.5	6.9	7.5	9.2	11.2	79	81.4	64.35	76.3	71.1	74.75	11.09	11.4	9.8	10.13	9.83	12.05
F093		181	193.8	145.8	182.7	202.3	178.4	56.3	65.9	39.4	55.9	75.25	60.4	14.16	14.18	13.09	15.09	13.79	12.43	29.8	35.7	26.55	31.76	34.64	35.94	5.7	5.5	5.1	5.3	5.7	5.6	4.7	5.7	3.9	3.5	5.4	6.6	76	78.7	58.2	67.6	77.05	80.6	12.82	11.62	9.72	10.5	11.11	12.26
F094		230	221.5	174.9	204.7	209.8	209.6	92.3	84.6	54.9	78.7	71.5	80.2	14.96	14.72	15.08	13.72	15.25	14.38	36	38.3	27.99	38.19	36.12	34.5	5.8	5.7	5.1	5.4	5.7	5.6	9.5	6.8	4.1	6.3	7.8	7.6	74.7	78.7	59.75	77.2	74	76.6	9.77	10.11	7.76	9.3	9.52	10.42
F095		202.7	197.4	139.8	173.9	196.9	172.8	65.7	64.4	34.2	51.6	67.45	52.4	16.17	14.61	12.92	13.73	15.13	13.13	35.1	36.6	29.4	35.83	34.11	36.4	5.3	5.6	4.9	5.3	5.3	5.4	7	6.9	3.9	3.9	6.5	8.2	75.6	74.3	51.5	71.8	75.35	78.8	11.83	11.68	9.16	10.01	11.04	12.02
F096		211.7	190.5	167.2	185.6	186.9	198.2	70.2	65.3	47.7	56.6	59.2	59.8	14.9	12.58	14.44	14.12	13.25	15.05	37.2	44.7	31.4	37.25	33.6	36.06	6	5.4	5.1	5.5	6.1	5.8	14.1	9.9	8.3	11.1	12.1	9.4	77.1	82.1	67.6	75	74.9	89	11.55	12.36	9.82	10.78	10.6	11.32
F097		215.6	211.8	184.2	202.71	221.6	202.4	67.8	77	51.7	68.65	71.1	68	16.57	15.52	16.65	15.48	16.92	14.37	33.5	37	30.95	38.08	35.46	36.7	5.9	5.3	5.1	5.2	5.8	5.8	14.1	9.8	6.3	6.9	12.8	8.2	74.1	79.3	68.75	75.5	76.7	78.6	11.2	11.17	9.43	10.17	10.45	10.72
F098		239.55	228.7	184.4	190.2	230.7	226.8	90	80.6	44.8	65.4	92.45	75.2	15.89	16	16.6	13.6	14.79	16.77	39.9	34.5	31.7	35.02	36.17	34.24	5.9	6.1	5.5	5.6	5.9	6	9.1	6.9	4.2	4.6	8.8	6.6	79.2	83	70.5	78.9	80.45	81.2	10.98	11	9.29	9.92	10.72	10.82
F099		223.1	207.3	167.9	199.6	216.2	197.8	76.1	68.3	46.3	56	73.8	56.4	16.1	15.78	14.6	16.44	15.88	14.83	32.7	33.3	28.15	35.09	31.22	34.64	6.1	5.7	5.4	5.6	6	6.2	15	12.4	8.1	9.7	11.4	12.4	81	86.2	66.35	76.4	80.25	85.8	10.83	10.31	8.06	9.24	9.51	10.3
F100		181.75	172.5	155.1	162.67	180.85	171.2	57.4	54	38	39.4	59.8	61.2	15.11	14.1	16.15	15.86	14.14	13.27	32.2	32.5	28.25	28.12	33.39	35.68	5.1	5.1	4.5	5	5.2	4.6	5.6	7.3	3.1	2.6	6.3	7.6	65.8	67.8	58.35	57.3	70.8	68.8	11.04	10.56	8.7	9.15	9.66	10.5
F101		184.1	181.6	159.7	176	193.7	164	52.2	45.3	44.5	52.4	63.05	53.2	14.1	14.2	13.45	13.5	14.78	10.67	37.4	38.3	31.8	37.23	34.58	33.96	5.7	5.9	5.2	5.4	5.5	6.2	14	10.8	5.6	6.6	9.1	9.6	81.7	82.5	60.65	75.1	73.15	75.6	11.23	11.65	9.45	9.6	9.53	11.34
F102		231	221.5	192	202.8	215.8	205.6	83.9	72.3	57.7	63.7	73.5	73.2	16.15	16.85	15.79	16.52	15.42	15.45	37.3	44.7	36.4	40	37.44	36.58	5.8	5.2	5.2	5	5.8	5.2	11.7	10	6.9	7.6	11.2	9.6	82.6	86.7	75.65	75.4	80.4	79.6	10.55	10.58	9.17	8.84	10.06	10.1
F103		207.2	187.1	178.9	184.6	207.4	191.8	63.6	58.2	43.8	53.93	73.5	59.2	16.3	14.06	16.13	14.95	15.42	14.52	34.4	37.5	31.85	36.51	35.21	36.8	5.7	5.5	5.4	5.3	5.4	5.6	12	9.6	6.1	5.9	9	11	71.8	74	66.3	70.6	70.3	76.2	11.62	11.88	9.79	10.06	11.46	12.48
F104		205.6	199.5	177.5	201.7	205.2	196.4	73.3	62.5	50.4	65.48	77.4	70.4	16.18	16.23	15.79	16.59	14.77	14.47	35.2	36.4	33.95	36.7	33.27	39.2	5	5.2	4.9	5	5.4	5	11	8.1	7	7.3	10.8	7.6	66.15	71.1	65.8	70.9	71.1	75	11.43	11.15	10.23	10.04	9.92	10.92
F105		206.1	211.7	158.4	183.4	188.4	190.6	70	71.9	41.3	57.65	60.6	64.8	15.06	16.14	14.86	13.36	13.64	13.72	30.7	34.9	26.45	33.58	32.31	32.5	6	5.5	5.1	5.9	6	5.8	11.6	7.6	5.9	6.1	11.6	7	70.6	79	56.9	66.2	73.25	79	10.69	10.53	8.88	9.08	10.08	10.32
F106		211.1	204.2	165.5	185.55	191.1	189.4	65.7	67.8	43.9	54.76	60.2	56.8	16.1	15.42	14.57	14.85	15.25	14.3	37.5	37.7	34.2	35.75	33.28	35.34	5.7	5.4	5	5.4	5.4	5.8	10.2	10.2	6.7	7.8	10.7	9	75.9	76.6	69.35	73.2	72.15	76.2	12.05	11.38	9.66	8.99	9.76	10.98
F107		195	194.7	170.1	181.7	187.5	160.8	68.8	52	46.1	55	67.85	53.4	13.09	15.43	14.43	14.07	13.66	10.74	35.9	36.2	31.65	33.81	33.57	32.24	5.9	5.9	5.4	5.6	5.3	6	13.6	10.5	6.2	3.6	9	8	79.45	85.1	69.95	78.1	73.6	75.6	11.06	10.79	8.7	9.41	9.45	11.04
F108		197.8	196.6	180.1	180.91	198	170	70	66.2	45.4	56.98	70.1	63	14.62	14.03	16.28	13.43	14.34	11.16	31.3	37.8	30.5	35.27	33.24	28.9	5.6	5.6	5.4	5.6	5.6	6	12.8	7.5	7	5.4	9.75	12.75	75.2	88.4	70.75	79.8	77.95	80.25	10.54	11.84	11.01	10.88	10.65	11.375
F109		228.4	217.35	184	208.6	201.7	203.6	78.3	80.7	58.5	76.8	74.2	71.8	15.67	16.18	14.8	15.37	14.06	12.55	35.7	34.7	26.35	33.46	29.08	33.88	6.3	5.3	5.7	5.4	6	6.8	11.1	5.9	6.8	6.3	10.1	11.2	75.4	76.1	70.05	72	72.15	75.2	11.43	10.92	9.24	10.3	9.66	11.74
F110		206	219.5	178.1	193	192	188.4	67.3	74.7	41.6	50.1	53.7	64.2	14.88	18.07	16.3	16.69	15.14	13.9	37.5	40	37.1	42.77	38.4	38.02	5.8	4.8	5.1	5	5.6	5.2	11.4	7.2	5.3	5.6	8.8	9.8	85.4	85.9	71.8	84.8	80.85	84.2	9.54	9.6	8.62	8.28	9.49	10.3
F111		209.6	202.9	168.7	187.6	196.2	191	65.3	60.5	45	49.5	62.6	57.2	16.5	15.48	14.6	15.89	14.2	14.16	35.4	40.2	34.65	38.01	35.6	40.32	5.6	5.6	5.1	5.3	5.9	5.6	15.3	11.7	7.7	7.3	12.6	8.6	86.6	92.6	72.8	73.4	80	85.4	11.07	10.85	9.19	9.19	9.3	10.86
F112		211.7	199.2	171.2	185.3	187.8	185.4	73.6	61.4	38.1	58.7	55.7	61.8	15.61	15.28	16.56	14.21	15.08	12.91	35.1	35.4	28.75	37.1	31.06	33.26	5.6	5.7	5.3	5.3	5.7	6	14.1	7.8	7.4	6.5	13.9	11	80.6	82.2	64.65	79.8	74	80.4	10.3	10.79	8.91	10.75	9.85	10.68
F113		210.5	200.3	175.3	183	210.65	171.6	63.7	60.3	51.8	50.8	68.7	53.4	15.94	16.33	14.65	15.51	14.52	11.49	35.2	35.5	32.7	36.02	34.47	34.3	6	5.4	5.2	5.2	6.4	6.3	13.8	11.7	6.4	7	13.5	12.7	79.3	82.5	72.4	71.8	82.1	81.3	11.48	10.99	9.2	8.74	10.63	11.5
F114		197.5	184.6	169.6	185.9	201.3	185.4	62.5	51.2	47.6	54.5	63.5	57.8	15.31	13.51	14.61	14.6	14.73	14.37	35.5	38.8	32.85	37.95	33.22	35.66	5.5	6	5.1	5.4	6.1	5.4	14.3	9.4	5.6	4.8	9.1	10	68.4	77.6	68.6	73.4	74.25	73.6	10.95	11.38	10.17	9.88	10.6	11.04
F115		190.8	186.7	178.1	178.9	197	174.8	58.2	57.4	45	52.6	61.9	55.8	15.42	14.98	15.75	14.29	15.15	12.96	37	37.9	35.45	37.7	36.64	38.66	5.2	5.1	5.2	5.2	5.5	5.2	5.8	2	1.7	2.4	3.1	3.6	72.9	78.8	69.1	72.5	81.7	77.6	11.14	11.08	10.4	10.06	10.4	10.84
F116		196	193.8	174.7	191.78	205.4	176.75	58.5	50.4	43.5	52.52	65.4	54	16.06	16.34	16.75	16.45	16.72	13.54	33.1	33.9	27.35	32.34	29.62	31.325	5.5	5.7	5.2	5.5	5.6	5.75	14.5	12.2	6.9	7.8	13.7	15.5	76.7	81.6	72.45	76.1	79.8	79.75	10.69	10.6	9.15	9.42	10.03	11.15
F117		200.8	213.8	175.9	178.5	194	.	59.8	71.6	40.1	43.9	73.7	.	15.16	16.52	16.54	16.32	12.89	.	34.9	34.8	31.6	35.06	35.23	.	6	5.5	5.3	5.1	5.6	.	13.3	9.8	6.7	6.9	12.1	.	78.1	82.2	67.25	69	76.95	.	11.94	11.91	9.36	10.58	10.8	.
F118		210.1	204.3	191.6	206.8	203.8	189.2	68	60.6	65.5	72.1	68.6	70.8	16.71	17.15	15.64	15.68	15.24	13.39	33.5	37.4	30.7	34.33	33.11	32.68	5.5	5.2	5.1	5.4	5.7	5.4	15.6	8.1	6.9	8.5	12	12	78.2	82.5	73.7	85.4	79.05	83.6	10.29	9.45	8.76	8.6	9.23	10.44
F119		240.9	210.1	210.8	222.4	234.25	223.2	88.5	77.8	67.8	69.5	90.025	74.4	16.94	15.31	17.7	17.98	16.34	17.49	37.2	38.9	33.25	37.8125	33.09	33.38	5.8	5.1	5.2	5.4	5.8	5.6	13.5	8.7	6.1	7.4	14.6	8.6	72.7	81.2	74.15	81.6	78.05	78	11.81	11.26	10.06	10.1	11.13	11.38
F120		228	221.4	194.3	189.65	202.1	191.6	78.8	58.4	53.7	44.4	60.6	64.4	15.49	18	15.87	16.6	15.11	12.43	37.7	37	34.25	37.34	37.22	35.24	6.2	6	5.7	5.5	5.9	6.4	13.6	9.6	6.8	5.8	10.7	8.2	86	88.2	74.1	76.3	85.8	88	11.7	11.47	9.69	8.69	9.72	10.56
F121		207.5	203.2	193.7	196.05	181.6	170	55.5	46.5	45.4	46.1	58.2	53.4	17.19	18.07	17.72	17.67	13.56	11.76	35.1	35.6	33.1	35.1	32.57	34.28	5.8	5.7	5.5	5.5	5.7	6	9.7	10.4	6.9	6.5	7.7	8.4	82.1	85.1	79.75	78.3	79.4	78.4	10.95	10.61	9.6	9.4	10.62	11.1
F122		208.4	193.2	167.6	182.3	211.6	185	66.4	57.9	44.1	45.8	70.3	56	16.98	15.95	16.31	17.04	15.82	13.6	33.3	33.2	27.3	32.58	33.75	33.78	5.4	5.4	4.9	5.1	5.8	6	7.8	4.5	3.7	3.6	5.9	10.2	72.6	77.3	59.8	68.1	72.75	71.2	10.85	12.82	10.79	10.6	11.39	11.54
F123		201.2	209.8	188	193.91	198.9	195	64.5	66	55.3	65.02	69.9	66	16.31	17.06	16.65	15.59	14.44	13.46	37.2	38	32.8	35.33	33.72	37.48	5.1	5.2	5	5	5.6	5.8	9.7	9.3	6.1	5.1	7.3	9	81.2	83.7	71.7	75.2	79.1	75.6	10.98	11.33	10.07	10.18	10.14	10.94
F124		202.7	209.7	178.6	188.4	207.5	189	66.3	67.4	49.8	53.8	69.4	64	16.16	18.54	15.96	16.36	15.34	14.55	36.2	38.5	34.65	38.05	36.88	34.78	5.2	4.6	4.9	4.9	5.6	5.2	12.1	8	6.8	7.4	12	11	79	82.7	67.7	71.3	75.75	73	9.91	10.53	9.86	9.51	9.67	11.3
F125		209.5	199.1	183.5	177.3	211	178	68.2	69.3	53.7	54.4	74.9	61	14.96	13.51	14.81	13.9	14.77	11.46	38.1	42	33.55	38.13	37.13	39.08	5.9	5.5	5.5	5.1	5.7	5.8	9.7	5.3	4.2	5.2	8	7.6	79.4	87.5	68.4	74.3	83.15	83.8	10.7	10.21	8.5	9.18	9.5	10.68
F126		219.4	204.4	189.2	199.4	209.6	202	79.3	75.9	58.8	65.6	73.3	61	15.49	14.66	15.93	16.62	15.43	14.58	39.4	39.1	34.8	37.4	37.56	36.06	5.5	5.1	5	4.8	5.4	6.2	10.1	5.6	5	4.6	8	8.4	75.4	75.5	65.1	75.1	76.05	76.8	10.95	10.96	9.28	9.9	10.13	10.48
F127		197.6	192.5	177.8	182.8	180.6	169.4	54.8	55.9	44.2	46	56.7	46	15.63	14.32	15.3	14.83	12.71	12.93	36.5	39.2	35.7	37.44	34.92	35.5	5.8	5.8	5.4	5.7	6	5.8	14.6	13.4	7.7	11.4	15.5	11.4	81.1	80.7	74.6	76.3	76.5	79	10.26	11.42	9.16	10.05	9.57	10.04
F128		232	221.3	207.5	209.96	223.85	208.4	76.4	75.2	62.7	59.35	69.8	64.6	17.32	16.05	17.23	16.68	17.78	14.6	36.1	40.2	36.25	40.51	33.12	35.78	5.9	5.6	5.3	5.6	5.8	6.4	13.3	7.1	7.1	6.9	12.2	9.4	72	73.8	78.95	79.6	83	77	10.04	10.5	9.6	9.87	10.41	10.68
F129		224.3	230.6	208.3	209.5	225.4	207	71.1	71.5	60.4	64.9	70.1	69.6	15.63	17.93	17.29	17.63	16.83	14.99	36	39	37.25	37.04	39.18	35.46	6.5	5.7	5.4	5.1	5.9	5.8	12.9	9.7	6.4	6.3	12.2	9.6	82.4	85.8	83.1	85.1	82.5	82.8	10.8	11.27	9.84	9.95	9.57	10.56
F130		199.5	213.8	187.9	199.4	215.5	189.8	62.9	68.9	55.2	62.4	74	60.8	15.69	16.33	16.25	16.33	15.54	12.65	34.6	40.4	35.2	42.31	37.37	40.48	5.5	5.4	5	4.8	5.7	6	14.5	11	6.6	6.4	11.2	8.4	85.9	83.8	75.9	79.9	84.7	87.86	11.75	11.2	9.78	9.36	9.87	10.82
F131		211.6	187.7	165.3	182.2	175.8	.	79.2	66.2	50.4	59.5	71.4	.	15.42	15.2	15.12	15.18	12.58	.	32.2	31.8	25.7	31.63	28.95	.	5.5	4.9	4.9	5	5	.	12.9	10.9	8.6	9.1	12.5	.	64.5	71.3	58.8	70.1	64.15	.	11.5	11.64	10.07	10.55	10.35	.
F132		234.5	218.2	193	189.3	205	199.2	86.5	69.6	60.1	60.7	69.4	70.8	15.99	15.61	15.98	15.35	15.54	13.03	36.1	36.2	32.2	34.95	34.57	34.56	6	6.2	5.3	5.1	5.5	6.2	10.4	7.8	8.8	10.1	9.7	10	82.9	79.4	79.2	79.8	79.9	81.6	10.68	11.58	9.31	11.5	10.25	11
F133		225.5	216.8	200.6	208.6	210.8	.	82	81.1	67	79.8	80.2	.	15.35	14.97	16.59	14.69	13.9	.	34.5	35.4	27.45	37.72	31.94	.	6.1	5.7	5.4	5.2	6.1	.	12.6	7.5	6.1	9.7	12.9	.	78.7	81.6	72.15	73.8	76.1	.	10.16	11.22	9.51	10.02	9.57	.
F134		227	227.8	204.2	210	216.2	205.8	75	74.8	53.2	59.8	69.1	59.4	16.41	17.98	19.31	18.1	16.74	15.59	37.1	36.1	31.3	34.38	33.29	37.28	6	5.5	5.2	5.4	5.8	6	14	9.9	7.7	9.2	10.2	11.8	81	81.5	73	81.9	77.05	80	12.27	12	10.61	10.6	10.22	10.5
F135		238.2	217.1	195	231.39	211.1	209.2	81.2	71.8	55.6	80.54	64.7	53.4	17.17	16.55	17.05	18.06	16.79	16.69	36.8	36.1	30.3	35.29	33.89	35.64	6	5.6	5.4	5.4	5.7	6.2	10.7	6.6	7	8.1	10.8	12	70.1	69.4	63.4	75.8	71.35	73.4	11.8	12.45	11.43	11.65	10.83	12.1
F136		219.5	218.6	189.4	205.5	211.3	194.6	78	78.2	57.7	62.4	74.7	59	16.24	16.19	15.57	16.74	14.51	15.52	34.3	38.4	35.15	37.62	35.01	36.26	5.6	5.3	5.2	5.3	6	5.4	12.1	7	6.7	7.9	9.1	7.8	78.1	79.8	77.05	77	78.25	83	10.6	10.97	9.73	9.53	9.83	11.26
F137		228	224.5	193.1	196.1	224.1	209.8	79.2	65.4	59.6	53.3	82.75	74.4	17.91	19.06	17.03	17.35	16.34	15.12	34.2	35.2	31.3	35.21	33.5	35.64	5.4	5.5	5	5.2	5.6	5.6	13.5	8.2	5.5	4.2	9.1	9.6	78.2	84.2	76	78.9	73.1	78	11.81	11.25	10.06	8.97	11.07	10.78
F138		190.6	192.3	178.6	169.1	189.5	171.6	62.9	54.6	42.8	44.8	57.75	46.8	13.59	16.32	16.34	14.1	14.72	14.28	35.3	36.5	31.2	36.9	33.12	33.38	5.8	5.2	5.4	5.2	5.7	5.4	13.6	6.1	8.9	7.2	12.3	10.8	76.7	80.5	73.6	73	72.2	85.4	11.22	11.13	9.79	10.9033	9.71	10.5
F139		224	211.6	192.4	204.9	204.8	213.8	76.7	74.2	56.1	68.2	66	63.6	15.81	15.68	15.18	15.95	15.19	16.49	36.6	30.8	33.1	34.63	32.47	31.48	6	5.8	5.8	5.4	6	6.2	11.3	3.8	5.4	6.2	6.9	7.6	74.8	85.2	72.05	79.5	76.2	81	11.13	10.6	9.13	10.05	9.99	11.08
F140		224.6	207.1	188	212.5	217.2	203.2	78.9	66.6	53.7	69.1	73.1	61.8	16.1	15.72	16.4	16.9	17.66	14.96	34.6	35.2	32.6	36.93	32.85	33.72	5.9	5.7	5.2	5.3	5.3	6.2	11.7	5	6.3	9.2	10.2	8.6	67.8	75.8	75.1	72.9	70.55	73.2	10.79	11.49	10.79	9.96	9.83	10.56
F141		236.9	220.6	190	202.4	198.6	196.8	91	77.2	57	68.97	68.2	65.6	15.89	16.54	15.84	14.25	13.58	13.99	42.6	42.5	36.4	40.81	38.05	38.88	5.5	5.1	5.1	5.5	5.8	5.6	14.6	9.4	7.9	10.5	12.4	11.2	82.7	80.3	75.65	76.2	81.2	82.8	10.17	10.78	9.52	9.82	9.7	10.72
F142		219.9	217.4	186.3	212.7	220.2	195	78.4	70	52.6	69.9	77	64.3	16.61	15.76	16.53	17.7	16.77	14.57	31.9	35.5	32.85	34.83	32.52	33.0667	5.6	6.1	5.1	5.1	5.6	5.7	10.5	10	7.1	5.1	10.1	8	69.5	75.7	74.7	78.1	75.95	77	10.39	11.05	9.75	10.02	10.12	10.6
F143		258	228.2	197.1	186.125	210.6	206.4	100.7	77.325	64.3	53.5	75.3	72	16.44	18	15.32	14.97	15.8	14.49	38.95	38.4	33.25	34.95	32.62	35.9	6.2	5.25	5.5	5.525	5.5	5.8	12.9	8.025	9	5.2	13.7	9.8	75.5	80.9	72.7	80.2	69.6	75.4	10.36	10.4	9.63	9.57	9.57	11.22
F144		207.75	214.5	209	194.9	203.1	190.2	75.5	72.7	67.9	60.5	69.4	67.8	15.36	16.14	17.3	15.98	14.82	13.27	32.4	38.5	35.55	38.5	34.39	37.46	5.5	5.4	5.1	5	5.7	5.4	13.7	12.1	8.3	8	11.5	10	68.8	82.9	78.7	79.5	77.2	80.4	9.4	10.61	9.51	9.5	9.32	10.54
F145		215.5	199.5	194.2	183.7	197.45	183	67.5	50.1	54	47.4	57.7	58.2	17.06	17.36	16.9	16.76	14.93	14.35	38.8	38.3	35.45	37.39	36.71	38.68	5.4	5.4	5.2	4.9	5.9	5	12.6	8.4	8	8	10.8	10	80.7	83.7	76.3	77.9	81.9	81.8	10.28	10.55	9.77	8.73	9.58	9.86
F146		213.6	203.8	188.5	188.3	209.8	203.2	71.8	69.3	56.2	53.6	75.5	62.4	17.34	15.9	16.61	16.8	16.23	15.34	36	35.9	34.3	37.24	35.31	39.56	5.1	5.2	4.9	4.8	5.1	5.6	11.4	9.7	6.6	8.3	10.7	8.4	75.4	75.2	72.3	75.7	74.5	76.6	11.67	10.33	9.86	9.94	10.32	11.1
F147		226.5	215.7	198.6	183.9	212.5	209.6	81.1	76.1	67.3	61.5	78.1	64	15.5	16.13	15.48	13.84	15.65	16.12	36.9	41.2	36.9	37.95	34.24	35.98	6	5.1	5.1	5.1	5.4	5.8	16.2	10.4	8.6	8.6	13.7	9.4	79.3	82.2	80.25	79.5	72.6	80.8	11.273	11.27	10.16	9.27	9.69	10.36
F148		204.1	202.6	193.4	204.5	200.75	196.4	67.5	57.9	60.3	63.2	61.8	59.6	16.02	17.17	16.16	16.43	15.95	16.55	34.1	36.5	36.15	36.13	35.26	37.5	5.4	5.3	5	5.4	5.5	5	11.6	7.9	5.9	8.5	8.4	11.4	75.9	77.9	75.4	77.4	74.4	80.4	11.11	11.7	10.75	10.1	10.22	11
F149		219.9	216.3	201.2	191.2	218.5	208.4	71.5	80.3	59.5	64	77.3	74	15.78	15.26	15.91	14.25	14.58	14.75	34.8	36.8	38.3	41.72	37.68	39.98	6.2	5.5	5.5	5	6.1	5.4	10.3	11.3	5.5	5.3	8.5	8.4	77.4	81.5	81.4	78.4	79.8	75.8	10.23	9.94	9.62	9.49	10.08	10.2
F150		205.6	185.9	187	176.7	208.6	178.2	67.8	55.6	49.5	42.9	64.7	52	16.41	13.3	16.77	16.18	16.02	13.57	34.4	38.5	35.2	35.1	33.36	36.64	5.3	5.9	5.1	5.1	5.9	5.6	10.3	7.5	5.3	7.2	9.1	7.8	78.8	80.7	74.6	69.6	79.85	77.2	12.22	11.84	10.58	9.93	11.11	11.32
F151		186.8	189	181.6	174.3	185	172.8	56.5	59.5	45.3	51.5	58.6	48.6	14.43	15.24	15.84	13.46	14.65	13.07	33.6	33.5	33.35	31.27	31.19	35.3	5.7	5.3	5.5	5.8	5.5	5.8	7.9	8.1	4.1	2.9	4.8	5.6	78.4	75.5	73.4	70.7	71	78.6	11.2	11.36	10.8	10.75	10.8	11.7
F152		201.2	212.6	204.7	195.1	213.2	207.4	68.1	65.7	65.2	65.4	73.7	75	15.91	19.58	17.34	15.72	15.9	14.53	29.7	35.3	33.7	33.8	33	33.62	5.5	4.7	5.1	5.1	5.7	5.8	12.2	8.4	8.6	6.4	11.1	11.6	75.2	83.6	77.25	75	75.85	74.8	10.12	10.15	9.84	9.95	9.3	10.64
F153		213.3	202.8	184.7	191.4	199.6	184.4	69	78.6	53.3	66.9	68.8	67.2	16.97	13.59	16.48	15.1	14.05	12.91	35.7	37.2	34.15	36.9	33.83	34.58	5.4	5.4	4.9	4.8	5.9	5.4	9.7	5.8	4	4.6	7.3	7.2	75.1	78	67.05	73.2	75.8	72.4	11	11.6	11.12	10.46	9.81	10.66
F154		214.2	188.6	179.6	209.5	192.8	177.8	72.5	64.2	55.1	66	64.8	60.2	16.89	13.97	14.69	18.15	14.45	13.15	31.9	35	30.5	36.42	32.65	33.42	5.5	5.4	5.4	4.9	5.6	5.4	7.1	2.4	4.7	8.3	7.4	5.4	79	80.4	71.05	82.4	72.75	80.6	10.69	10.12	8.81	9.56	8.78	9.68
F155		227.6	202.1	185	178.2	192.3	198.8	76.6	65.9	47.7	52.2	58.9	61.8	15.65	15.41	16.58	13.8	13.98	13.33	39.1	34.5	31.2	36.3	32.76	35.68	6.15	5.6	5.4	5.5	6.2	6.6	6.2	3	3.9	4.2	5.5	8.4	81.3	76.3	70.5	71.4	75.6	77.6	10.64	10.93	10.81	9.6	11.7	11.54
F156		225.6	214.4	193.1	191.2	206.9	199.8	76.6	72.7	51.4	59.7	74.35	62.4	17.15	16.43	17.3	15.24	14.84	15.7	34.1	34.9	34.45	35.51	33.14	33.8	5.7	5.5	5.2	5.3	5.7	5.6	14.3	8.9	7.6	7.4	12	10.2	72.9	75.8	76.6	78.3	78	77.6	10.36	10.8	11.08	10.46	10.16	11.34
F157		190	191.8	197.1	185.4	201.3	183.8	52.7	55.8	48.4	51.5	68.05	53.6	14.25	16.09	17.8	16.78	14.34	14.91	30.4	29.8	27.65	28.2	28.57	28.78	6.5	5.6	5.8	5.3	6.3	5.8	14.3	11	8.6	6.3	15	11.8	74.8	80.4	77.15	74.2	72.1	77	11.63	11.68	9.87	8.98	10.75	11.32
F158		227.6	212.2	204.9	208.9	211.4	196	86	66	64.1	62.4	78.1	66.75	16.47	16.38	16.2	16.47	14.29	12.57	36.2	38.1	33.9	36.15	33.26	33.7	5.4	5.6	5.6	5.7	6	6.6	14.6	9.5	9.6	8.2	14.5	14.4	74.1	74.9	79.25	75.8	72.55	79	11.25	10.99	9.94	9.43	9.59	10.625
F159		198.3	216.4	203.9	199.1	209.5	195.8	64	67.2	59.3	64.7	72.75	60.8	14.9	18.17	17.72	16.29	14.57	16.02	34.5	40.2	36.5	38.26	36.22	35.7	5.7	5	5.1	4.9	5.9	5.2	10.4	7.7	9.2	5.6	10.3	8.6	67.7	81.5	76.6	79.3	75.75	76.4	10.7	11.1	10.19	9.52	10.05	10.46
F160		233	221.4	190.5	193.6	199	194.2	92.6	78.2	56.1	64.1	70.7	66	17.54	17.37	16.92	16	14.82	14.89	33.4	33.8	27.8	30.33	31.97	32.9	5.1	5.3	5.3	5.2	5.5	5.4	13.5	11.6	7.9	7.9	13.1	9	73.4	77.3	67.95	70.3	74.25	76.8	10.73	11.19	9.63	9.65	10.03	11.04
F161		156	163.4	148.2	149.3	153.6	142.6	54	57.1	39.5	39.18	57.1	49.4	12.11	12.98	14.76	14.38	10.76	9.65	26.9	25.8	24.55	25.26	25.5	29.5	5.2	5.2	4.7	4.9	5.6	5.6	8.8	6.7	3.3	3.7	6.1	7.6	67.2	71.5	60.9	60.7	70.7	65.8	12.14	11.62	10.04	10.1	10.75	11.56
F162		193.8	186.4	188.5	196.4	194.4	184.8	57.2	57.1	47.9	64.1	60	58.4	15.25	15.39	16.96	15.15	16.18	13.4	39	35.4	35.45	33.81	34.09	37.94	5.4	5.1	5.2	5.5	5.2	5.6	9.2	8.5	5.5	6.1	10.1	6.8	80.9	81.9	80.8	83.4	80.65	78	9.93	9.54	9.68	8.86	9.95	9.76
F163		211.4	209.7	194.5	202.9	209.1	205	73.8	63.4	60.8	56.7	75.2	67.2	15.78	16.07	16.51	17.21	14.99	14.52	31.9	35.4	34.65	34.34	34.98	39.04	5.7	5.9	5	5.5	5.6	5.8	9.2	5.4	6.1	5.2	8.6	7.6	75.4	77.7	77.2	70.2	75.65	77.4	11.1	11.25	9.8	8.71	9.68	11.12
F164		221.8	206.4	203.1	195.7	224.1	216	67.9	59.3	59.7	49.3	71.5	67.2	16.67	16.26	16.18	17.5	16.17	15.99	37.2	41.4	36.6	37.9	34.53	36.9	6	5.5	5.6	5.2	6.3	6	11.3	5.5	5.3	3.8	5.5	8	79.3	84.4	76.7	73.8	80.55	78.8	9.76	10.06	9.12	8.71	9.33	10.12
F165		239.8	208	201.6	193.6	214.3	185.8	82.3	70.1	52.7	47.9	72.8	57.2	17.65	14.1	17.25	16.6	15.6	13.49	37.5	39.2	36.8	37.8	38.57	31.46	5.8	6	5.5	5.5	5.6	6.2	12.4	12.6	10	5.8	10.8	10.8	83.6	86.5	79.6	78.5	79	81	9.38	10.13	9.42	8.8325	9.3	10.64
F166		184.1	189.5	188.4	179.7	199.4	171	58.7	50.2	57.3	61.5	65.6	53.2	13.19	15.31	16.18	12.97	15.22	13.19	33.1	39.8	30.8	35.2	34.85	33.36	6	5.5	5.2	5.4	5.5	5.4	9.5	7.4	5	5.3	7.9	7	72.75	85.3	72.6	77.4	78.1	77.2	9.58	10.87	9.12	10	10.13	11.12
F167		202.8	204.4	188.3	197.3	223.8	188	69.5	59	56.6	64	84.3	54.4	17.15	16.76	17.59	16.43	16.73	14.17	30.4	34.8	33.2	34.74	32.44	34.38	5	5.6	4.6	5	5.4	6	12.2	11.2	8.1	7.1	10.9	10.8	71.8	75.8	73.15	75	72.2	76.8	11.61	10.76	10.97	10.52	10.23	11.24
F168		199.2	204.3	189.6	189.2	204.7	184.2	57.6	59.9	44.6	56.4	68	57.6	16.44	16.27	17.59	15.89	16.64	14.22	38	35.4	34.2	35.9	35.17	35.6	5.3	5.7	5.3	5.1	5.1	5.4	12.5	10.4	6.1	7.5	10.3	11.2	67.4	74.1	73.5	75.7	73.4	75	11.75	11.98	11.06	11.46	11.12	11.94
F169		201.5	195.3	181.5	198.5	199.6	178.8	62.75	72.9	50.6	62.1	70	54	15.21	13.64	16.69	15.49	14.43	13.12	33.8	31	25.75	32.64	30	32.98	5.9	5.7	5.3	5.7	5.9	6	9.9	5.8	2.2	4.3	6.2	8.8	78.5	83.3	73.39	79.3	73.7	80	10.6	11.18	9.94	10.3	10.82	11.88
F170		195.8	192	189.9	171.7	215.5	209.8	57.2	57.6	47.4	35.2	70.95	67.8	16.86	16.28	18.78	18.02	18.14	16.76	40.8	36.7	33.55	32	33.92	34.72	4.8	5	4.8	4.8	5.1	5.4	12.5	9.2	9.3	5.1	11	8.8	85.2	83.5	74.55	67.7	77.6	81	12.3	11.35	9.83	9.96	10.25	10.9
F171		212.7	215.5	193.5	206.7	233.4	192	63.9	65.1	53.6	59.2	76.8	55.2	16.01	17.62	16.68	17.26	18.01	13.85	35.1	34.1	33.15	37.04	35.95	31.56	6.1	5.6	5.4	5.4	5.7	6.6	11.6	6	5.5	3.7	8.5	11	75	85.6	76.5	81.1	82.05	82.2	9.78	10.12	9.42	9.09	9.87	10.26
F172		191.3	191.8	161.6	163.8	196.9	171.2	57.7	54	34.8	42.8	54.9	52.6	15.89	16.26	15.98	14.18	15.81	13.2	35.1	37	30.9	33.06	36.05	34.14	5.2	5.2	5	5.2	5.7	5.4	9.9	9.8	4.7	4	7.3	10.4	65.9	75	65.8	66.2	75.9	76.8	10.71	10.4	9.38	9.82	10.5	10.68
F173		205.8	218.6	201.8	202.4	190.1	202.6	80.2	77.7	62	64.6	81.9	67.8	15.52	17.1	17.02	15.77	11.99	15.94	35.6	40	37.7	30.55	36.24	35.96	4.8	4.9	5	5.8	5	5.2	5.9	5	2.9	5	4	3.6	75.9	83	75.75	70.2	77.3	81	9.72	10.1	9.82	8.19	8.86	11.02
F174		201.8	196.2	185.4	164.8	196.4	177	71.2	65.1	53.7	56.4	64.4	55.2	15.95	16.2	16.81	13.89	14.96	14.27	34.9	35.5	30.85	32.02	34.77	33.3	5	4.9	5	4.5	5.5	5.2	10.7	9	7.4	6.3	7.1	9	74.1	75.6	69.35	69.5	75.55	80.2	10.8	10.85	10	9.44	10.15	10.9
F175		170.2	176.8	157.9	167.2	184	161.8	47	55.1	37.3	51.5	58.4	55.2	15.56	15.12	15.72	14.25	14.51	11.76	31.4	31	31	27.33	31.3	31.34	4.9	5	4.7	5.2	5.5	5.4	9.4	9.9	4.6	6.1	7.1	9.2	74.8	76.4	66.6	64.1	71.25	72.2	12.79	11.5	10.18	9.67	10.25	10.86
F176		212.7	203.5	175.1	177.8	216	204.2	74.3	65.1	45.8	46.7	76.4	53.66	16.3	17.02	16.34	17.09	17.1	19.03	34.1	34.6	29.6	26.85	31.87	32.58	5.4	5.1	5.1	5.1	5.3	5.2	14.1	9.1	7.5	5.4	10.2	10.4	75.2	70.9	65.55	65.3	69.75	70.2	10.78	11.69	10.17	9.13	9.45	10.28
F177		204.5	196.8	183	194.1	190.1	186.8	68	64.2	51.5	67.4	66.3	64	16.33	14.92	16.68	16.59	14.54	13.26	33.6	34.1	31.45	30.47	30.76	32.64	5.3	5.6	5	4.8	5.4	5.8	12.8	10.7	7.3	6.8	10.1	13.2	78.1	84.9	76.95	79.6	78.95	82.8	11.45	11.24	10.28	10.06	10.75	11.5
F178		216.8	199.5	190.5	199.98	200	185.5	74.5	77	57.4	63.8	75.3	60.25	15.79	13.61	15.95	15.2	12.86	12.9	34.9	35.4	34.23	35.84	33.37	34.96	5.8	5.4	5.2	5.6	6.1	6	15.1	8.3	8.9	9.4	14.9	13.2	74.5	82.4	72.9	76.3	71.35	83.75	11.67	11.5	10.19	10.87	10.76	12.15
F179		201.6	213.6	192.3	192.4	201.6	185.4	68.5	78.1	54.2	55.1	69	60.6	15.63	15.39	16.76	16.75	15.29	14.1	33.1	33.9	35.85	35.13	33.2	34.56	5.4	5.6	5.1	5.1	5.5	5.4	12	12	7.9	5.9	10.69	12.4	73.8	84.7	77.7	76.3	76.7	78	11.23	11.64	10.4	10.58	10.7	11.4
F180		238.7	222.1	205.7	219.95	223.35	199	91.3	82.1	63.8	78.13	73.7	69.5	16.25	14.57	16.65	16.38	16.56	13.93	35.3	40.9	40.35	40.27	37.05	38.925	5.9	5.8	5.1	5.2	5.8	5.5	7.4	5.1	4.8	6.4	4.8	6.5	73.7	83.8	83.4	78	84.7	79.75	10.21	10.72	10.22	9.89	10.89	10.775
F181		223.9	204.2	202.6	202.7	205.6	188.8	88.2	74.8	59.3	69.07	76	68.2	16.84	16.22	18.63	17.21	16.22	14.78	33	35.3	29.65	32.09	33.92	31.94	5.1	4.8	5.1	4.9	4.9	5	12.7	9.7	9.1	10.6	12.5	12.6	66.6	77.1	67.25	72.8	72.05	73.2	9.82	11.15	9.24	9.98	10.01	10.32
F182		179.9	169.5	163.2	163	169.6	170.4	50.2	38.2	34.7	46.4	52.4	49	14.57	14.6	15.47	13.12	12.7	14.28	30.6	33.5	29.5	30.03	32.1	32.88	5.8	5.7	5.4	5.6	5.7	5.2	9.6	8.1	4.9	4.6	10.7	10	71.5	72.2	65.1	68.1	73.2	77.6	10.8	11.71	11.01	10.45	11.14	11.46
F183		204	197.6	174.7	188.5	181.5	170.6	58.5	63.8	42.1	53.3	61.8	56.4	17.43	16.02	17.62	16.19	13.44	11.89	32.2	32.9	26.9	34.82	28.34	30.96	5.5	5.3	5	5.2	5.8	6	10.9	6.3	5.6	6.4	9.8	9.2	72.9	84.4	69.85	73.7	69	74	10.61	11.02	10.28	10.27	9.79	10.18
F184		216.3	219.7	185	202.8	205.5	200	78	68.3	54.2	73.1	68.6	68.8	14.55	16.82	14.94	14.31	14.85	12.94	37.9	40.4	36.65	40.99	34.41	38.04	5.9	5.6	5.3	5.2	5.9	6.2	14.9	13.9	8	11	15.25	14	78.85	86.5	76.7	84.9	77.25	83.6	11.45	11.4	9.5	10.43	10.02	11.7
F185		242.7	220.5	203.3	193.5	216.9	204.8	88.4	83.7	59.6	64	67.7	66	17.24	15.77	17.13	15	17.42	15.16	40.5	39	35.8	38.02	34.25	35.68	5.6	5.2	5.3	5.1	5.6	5.8	7.6	5.7	4	3.8	6.3	6.4	83.4	86.8	77	76.8	79.75	80.4	9.93	10.39	10.01	9.72	10.25	11.26
F186		211.9	205.6	182.7	196.7	220	204	70.6	73.5	49.5	57.7	74.6	68	16.87	15.94	16.91	17.38	15.99	16.2	35	33.3	31.75	36.47	33.49	32.34	5.3	5.2	5	4.9	6	5.4	14.7	9.6	7.6	9.1	13.2	11.6	73.9	71.2	66.75	73	73.65	71.6	11.6	12.2	10.71	10.29	11	11.78
F187		216.5	211.7	192.1	183.6	212	190.8	75.7	66.5	50.6	55.11	63.5	59	15.75	16.05	17.06	14.6	16.13	15.09	35.3	39.3	34	35.02	37.19	38.22	5.7	5.6	5.3	5.4	5.9	5.2	7.7	6.1	4.1	3.8	5.1	6.8	78.6	84.9	76	66.7	82.65	81.4	10.13	10.62	9.67	8.82	9.93	11.52
F188		228	221.4	202	193.6	203.4	202	79	70.8	58.8	61.4	65.2	68.4	16.79	16.57	18.21	15.27	14.82	13.77	38.2	39.6	33.95	37.51	32.97	37.18	5.6	5.7	5	5.2	6.1	6	6.4	5.2	3.7	5	4.2	6	73.6	78	74.3	72.5	70.9	76.6	10.4	10.42	9.97	9.71	10	11.44
F189		203	199.3	181	196.6	202.4	188.4	64.5	51.3	45.3	52.3	67.4	58.8	16.37	17.79	15.5	18.45	16.08	14.85	37	35.9	36.5	37.3	35.32	37.52	5.2	5.3	5.4	4.8	5.2	5.2	11.5	5.9	6.4	6.3	9.6	9	73.2	71.5	73.9	73.7	73.65	74.8	12.25	12	10.95	10.34	10.46	11.22
F190		217.9	214.6	204.8	202.4	202.6	192.6	68.8	71.2	64.8	60.5	64.3	52.2	16.6	15.95	17.79	19.92	15.78	16.41	37.9	39.7	31.5	38.3	34.15	35.38	5.7	5.5	5.1	4.2	5.6	5.4	15.3	10.2	7.6	6.9	10.15	10.2	79.7	82.5	79.55	74.1	78.85	81	10.68	10.13	9.37	9.11	9.21	10.26
F191		234.3	215.2	196.7	203.1	194.9	196	72.1	68.4	53.5	59.2	66.1	52.6	18.17	16.25	17.33	16.86	14.17	14.84	35	34.7	35.75	36	33.83	36.54	6	5.9	5.2	5.4	5.7	6.2	10.4	10.7	6.1	4.6	8.1	9.6	77.9	75.9	79.9	79.3	76.5	84	11.8	12.76	11.25	10.58	10.85	12.34
F192		231.3	221.6	203.6	211.5	202.3	196.8	81.4	85.6	65.9	74.2	70.7	66.8	18.56	16.93	17.62	17.42	15.1	16.04	34.8	36.1	32	34.52	31.97	33.78	5.2	4.9	5	4.9	5.6	5	11.7	5.5	9	6.7	10.2	9.4	71.2	74.7	71.45	74	68.1	72	10.85	10.65	9.95	9.67	9.98	11.06
F193		224.6	218.7	192.5	189.6	210.2	192.6	75.7	69.8	57.7	56.8	73.3	60.2	16.17	16.43	16.16	14.62	15.35	14.08	34.1	35.5	34.6	36.29	34.03	36.68	6.1	5.9	5.2	5.6	5.7	5.8	20.2	10.2	9.5	12.1	18	17.2	75.2	83	71.25	79.8	73.25	78.4	9.87	10.44	9.36	9.6	8.24	11.5
F194		215.1	194.2	173.3	187.9	175.2	182	70.7	64.5	53.6	64.5	60.2	63.6	15.59	13.52	12.97	13.98	12	12.84	38.4	36.4	34.1	33.9	33.41	38.78	5.8	5.9	5.6	5.4	5.8	5.2	13.7	10.2	8.9	8.2	13.8	9.8	73.6	80.2	75.35	73.7	68.3	77.2	11.04	10.78	10.12	10.4	10.1	11.08
F195		228.7	221.2	207.7	203.9	238.7	212.4	75.9	63.6	59.8	57.1	78	67.6	18.31	18.61	18.45	19.14	18.25	16.07	35.6	38.5	33.5	33.88	32.94	32.3	5.4	5.4	5.2	4.9	6	6	17.4	14.4	11.6	8.2	15	14	78.1	77.4	74.75	82.4	74.6	75.8	11.19	10.29	9.62	9.26	9.85	10.94
F196		218.7	209.1	205.9	209.05	215	186.2	76	71.8	65.7	69.91	71.2	58.4	15.99	14.88	16.29	15.86	16.03	13.86	34	37.6	32.7	36.07	31.61	36.3	5.8	5.7	5.6	5.5	6	5.6	13.5	9.7	9.1	8.4	11.6	10.4	74.1	80.3	81.2	76.3	76.6	75.8	12.57	11.84	11.59	10.65	10.36	11.04
F197		172.75	192.2	180.5	198.9	193.75	171	44.75	58.6	50.4	53.1	64	53.6	14.49	14.29	15.42	16.81	13.69	11.7	29.5	39.3	32.95	34.83	33.93	33.14	5.8	5.6	5.3	5.6	6	6.2	15.4	10.4	9.4	7.8	18.9	11.8	80.6	78.3	77.25	75.2	81.35	83.6	12.34	11.41	10.77	10.07	11.25	11.46
F198		237.8	232.5	219.5	215.8	217	214.4	82.2	74.6	66.7	66.8	59.7	61.6	16.54	17.48	18.72	17.43	16.47	16.85	36.5	33.8	31.1	33.96	33.76	34.88	6.2	6.1	5.5	5.6	6.5	6	13.5	10.8	9.9	7.1	11.4	12.8	78.6	81.8	81	76.5	81.55	80.4	11.68	11.08	11.01	10.44	11.06	11.48
F199		203.8	203	184.6	186	196	186.6	65.9	62.6	51.1	56.2	63.8	50.8	15.35	15.28	16.63	14.52	14.93	14.08	33.5	35	27.1	28.17	32.2	34.42	5.8	5.9	5.4	6	5.7	6.2	9.7	9.7	4.6	4.2	5.4	8.8	76.6	80.7	69.7	64.3	72.3	75	11.29	10.92	10.16	8.1	9.49	11.88
F200		195.8	177.6	190.3	187.6	186.8	183.4	63.8	52.6	57.8	60.9	60.3	63	14.82	13.52	16.31	15.26	13.86	13.53	35.7	41.2	34.65	33.6	30.85	33.84	5.5	5.2	5	5.1	5.9	5.4	10.4	6.6	6.6	7.1	9.5	10.8	82.7	82.1	80.35	77.4	76.25	80.6	11.66	11.04	10.43	9.61	10.2	10.44
F201		209.9	219.6	202.2	203.8	200.8	198.6	72.5	67	58.6	65.4	63.9	61.4	15.58	16.97	16.71	16.64	14.81	15.45	39.25	42.3	38.35	40.21	34.73	32.12	5.3	5.5	5.3	4.9	5.9	5.8	13	10.6	7.7	7.4	11.3	10.6	80.5	84.6	83.75	82.5	75.45	85.75	11.56	12.03	10.15	10.64	10.22	13.075
F202		242.2	214.6	204.4	211.78	204.5	217.8	89.7	66.7	60.1	65.7	67.5	69.8	15.28	14.5	15.99	16.8	13.86	14.4	37.9	40.6	37.15	36.9	34.44	35.7	6.5	6.4	5.7	5.5	6.4	6.8	11.4	7	5.9	4.1	9	11.4	84.7	86.1	84.6	85	77.15	83.2	11.33	10.78	10.05	9.09	10.38	10.96
F203		241.1	231.1	202.2	196.4	210.1	.	88	84.9	62.9	58.6	67	.	16.06	14.58	16.76	16.57	14.68	.	43.9	48.5	40.4	38.4	38.9	.	5.8	5.7	4.9	5	6.1	.	11.8	9	7.3	6	9.6	.	92.3	90.4	79.85	76	86.25	.	10.47	10.83	9.56	8.81	9.8	.
F204		225	210.9	179.1	193.7	202.1	198.2	78.7	65.5	48.6	50	58	53.2	16.31	17.97	15.98	16.5	15.93	14.99	35.4	34	33	34.81	32.56	37.06	5.8	5.2	5.1	5.6	6	6.2	10.1	6	5.4	3.8	8.4	6	82.1	80.3	74.55	75.6	76.15	77.4	10.81	11.23	10.63	8.9	10.09	11.1
F205		202.9	210.6	183.6	180.1	216.3	188.2	62.4	66.1	52.4	50.2	68.95	58.8	15.85	16.5	16.14	16.54	16.32	13.72	32.7	35.6	31.15	33.98	31.5	33.36	5.8	5.6	5.2	4.8	6.1	6	12.1	12.7	6.9	4.3	13.4	9.6	76.7	82.2	76.15	75.5	74.9	71.4	9.76	10.23	9.71	8.94	9.3	10.72
F206		199.7	204.9	179.7	187.9	208.7	182.2	63.3	63.3	56.7	60.2	71.75	56.8	16.58	16.46	15.23	15.53	16.38	13.59	30.3	31.3	28.55	31.4	28.85	32.98	5.4	5.7	5.2	5.2	5.6	5.8	9	9.7	6.2	4.2	9.5	6.4	75	76.3	64.05	69	66.95	74.6	9.9	10.2	9.44	9	9.17	9.32
F207		239.8	218.6	208	209.6	222.7	206.8	86.3	76.1	63.5	67.2	72.6	60.8	14.61	15.52	15.9	16.27	14.93	13.54	41	38.5	36.35	39.91	39.6	40.4	6.7	5.7	5.8	5.3	6.4	6.8	10.7	7.5	4.6	4.8	8.5	6	80	86.6	80.5	81.6	81.65	85.6	10.62	10.54	9.45	9.83	9.62	10.5
F208		200.9	185.5	185.2	178.3	209.7	172.8	67	45.2	53.1	45	72.8	50.6	15.39	16.97	15.94	17.29	16.18	13.39	35.4	35.1	33.3	36.5	33.35	33.84	5.4	5.2	5.2	4.6	5.4	5.6	11.9	7.6	7.7	5.2	8.8	10.4	78.5	79.5	80.25	83.5	81.4	81	11.55	11.52	9.87	9.93	10.9	11.54
F209		220.8	217.2	173.2	211.2	219.3	197	73.7	72	54.3	73.5	86.65	67.8	16.43	17.43	14.66	17.86	15.55	15.9	37	38.9	32.4	35.92	33.14	36.96	5.7	5.1	4.9	4.7	5.4	4.8	13.1	7.2	7.3	7.3	9.5	9.2	77.1	79.6	69.8	71.6	72.6	78.8	11.31	10.56	10.14	10.63	10	12
F210		210.8	200.9	176.9	175.7	187.6	164.4	71.1	66.3	51	50.2	59.1	55.2	15.98	15.38	15.49	15.43	13.97	12.11	34.2	36.2	31.4	34.46	33.5	31.68	5.6	5.4	5.1	4.9	5.8	5.4	9.6	7.6	7.2	5.5	9.3	7.4	74.9	71.8	66.8	66.8	72.4	69.2	11.33	11.13	9.8	9.97	10.73	9.92
F211		178.9	179.5	165	171.8	165	159.4	56.5	48.5	43.6	51.1	51.2	42.6	13.59	13.46	14.03	12.65	11.4	11.8	32.7	38.1	31.6	37.23	36.27	36.54	5.6	5.9	5.4	5.6	5.8	5.8	12.9	11.2	6.8	6.7	10	11.2	81.6	83.2	74	72.7	80.9	81.4	10.08	10.76	9.23	9.37	9.8	10.08
F212		207.3	195.3	188.5	204.1	211.4	172.4	71	46	52	59.58	61.4	56.8	16.26	17.85	17.47	17.93	18.89	12.96	35.5	38.6	33.4	35.16	32.91	37.86	5.2	5.2	4.9	5.1	5.2	5	8.1	7.7	5.8	6.9	9.4	9.6	79.2	80.8	75.1	77.4	77.95	79.2	12.19	10.85	9.18	9.68	9.97	11.28
F213		212.8	191.4	193	178.56	189.3	175.4	73.8	65.8	56	50.67	66.3	63.4	16.63	13.95	16.48	15.45	13.7	12.26	34.2	36.3	33.15	33.65	32.55	33.54	5.3	5.4	5.3	5.1	5.6	5.4	14.4	10.8	9.2	7.3	12	12.4	71	78.1	78	71.7	70.75	80.6	11.8	11.69	11.1	11.45	10.92	11.66
F214		201.1	187.1	201.2	197.8	200	184	61.7	58.5	58.8	54.15	61.5	58.6	15.73	14.52	17.65	17.67	16.3	13.8	38.7	38.6	33	41.19	34.17	37.1	5.4	5.2	5.2	4.8	5.4	5.4	13.9	6.4	7.1	8.2	11.5	10.8	80.2	81.9	83.2	81.2	77.45	83	11.29	10.8	10.48	10.94	10.46	11.8
F215		207.6	211.9	181.6	194.5	203	183.4	62.7	66.9	49.4	51.1	63	59.2	17.51	16.65	16.41	17.41	16.42	14.54	34.6	40.1	33.75	40.68	34.92	36.94	5.3	5.3	5	4.9	5.4	5	11.8	8	8.2	8.2	10.9	10.2	73.4	82.5	70.55	79.4	75.1	75.6	11.51	10.97	10.24	10.3	10.67	11.3
F216		191	199.6	165.7	180.25	191.7	177.4	63.9	68.1	44.9	70.63	61.3	62.8	16.57	15.98	14.76	12.5	13.84	12.37	34.3	34	32.25	32.12	34.9	35.46	4.6	5.1	5	5.2	5.9	5.4	5.2	3.1	3.1	3.7	5.4	8	73.4	76.2	64.15	69.9	70.45	78.4	11.22	11.76	11.08	11.18	10.87	12.16
F217		204.4	184.5	183.1	196.9	195.3	190.8	61.1	55.9	54.5	62.7	55.9	56.4	16.8	14.06	15.6	15.81	15.12	14.29	32.4	38.6	33.45	34.62	33.53	37.22	5.6	5.4	5.1	5.3	6	5.8	5.5	3.5	3.2	3.3	6.1	5.2	69.9	77.3	69.65	72.7	70.35	78	9.95	10.55	9.86	10.17	9.71	11
F218		227.1	207.2	192.2	196.8	200.5	185.6	68.6	67.8	51.8	61.1	60.3	60	16.38	14.67	17.24	15.29	14.94	13.37	37.3	33.8	31.8	36.33	31.16	32.04	6.4	6.2	5.3	5.5	6.3	6	13.1	10.6	7.2	8.3	12	12.2	78.3	81.2	77.95	80.1	76	78	11.91	10.95	11.1	11.59	11.2	13.04
F219		204.2	215.8	183	192.6	218.8	203.4	68.7	73.5	57.1	54.5	74.9	64.2	16.5	16.3	15.69	16.85	15.99	15.38	29.9	38	30.2	36.99	35.18	37.7	5.4	5.4	5.1	5	5.8	5.6	13.3	10.8	8.1	7	12.9	11	66.5	73.8	68.3	72.9	76	80.6	10.5	10.3	9.26	8.8	9.25	10.12
F220		218.3	212.5	189.2	193.1	200.9	190.8	69.6	79.4	51.5	63.975	62.7	50.8	16.85	14.92	16.93	15.46	15.33	15.02	39.2	37.6	32.75	36.38	33.93	34.84	5.5	5.4	5.2	5	5.8	6	15	7	10.1	10	14.8	12.6	77.3	79.6	72.15	76.2	75.65	79.4	11.27	11.35	9.93	10.61	10.65	11.4
F221		211	208.3	192.7	194.9	199.8	188.2	66.75	78.7	61.4	58.2	71.6	63.2	15.68	13.73	15.27	16.2	14.04	12.51	32.9	33.5	33.6	36.26	31.29	32.44	6.1	6	5.4	5.2	5.9	6.4	12.9	9.8	9.3	10.7	10.2	9	79.5	81.7	76.9	84.7	78.1	79.4	11.63	11.27	9.52	9.89	9.71	10.6
F222		227.2	206.1	200.8	211.76	220.2	209.8	78.75	65.3	54.5	65.68	73.3	65.4	17.07	14.87	18.39	17.24	16.39	16.35	37.5	39.7	34.1	37.44	33.82	36.48	5.5	5.8	5.1	5.3	5.9	5.6	10.8	11.6	7.9	8.5	12.3	11.2	76.9	82.2	77.85	81.5	78.1	78.8	10.9	11.46	10.68	10.17	10.43	12.14
F223		223.6	207.1	200	186.3	209.6	183	79.8	66.3	59.4	50.8	67.8	67.4	15.97	15.07	17.3	17.72	15.29	12.52	35.2	38.3	33.35	32.71	36.28	32.98	5.8	5.8	5.2	4.8	5.9	5.6	15	9.2	9.9	4.7	13.4	11.4	78.5	84.2	76.4	69.8	80.45	76.8	11.74	11.27	10.06	9.93	10.23	11.7
F224		200.2	179.9	178.7	180.3	186.4	178.4	66	50.5	50.4	50	57.4	58.4	15.31	13.68	16.01	15.45	13.94	12.53	34.7	35	30.65	32.97	34.24	34.82	5.5	5.9	5.1	5.3	5.8	5.8	15.2	11.3	8.1	6.4	12.1	12	69.1	68.2	68	65.8	68.8	66.8	10.46	10.52	9.85	9.77	9.45	10.42
F225		220.3	219.4	189.4	186.9	204.8	200.2	79.8	72.5	61	60.4	84	59.2	16.67	16.81	15.64	14.4	13.48	14.98	35.5	39.3	33	32.9	34.56	36.16	5.3	5.4	5.1	5.5	5.4	6	10.5	9.9	5.1	5	11.4	8.6	69.2	83.1	68.1	69.6	70.25	77.8	10.12	10.21	8.33	8.42	9.17	9.68
F226		226.3	218.5	197.6	199.1	208.8	205.6	69	63	54.7	50.6	70.5	69.4	17.27	17.61	17.19	17.11	15.93	16.39	36.4	37.5	34.6	37.26	33.16	34.6	6	5.7	5.3	5.5	5.6	5.2	14.5	10.6	6.6	8.1	12.9	10	79.6	81.7	77.35	74.9	78.5	77.2	12.63	11.2	10.4	9.07	9.95	10.54
F227		229.2	230.6	208.5	227.8	212.4	217	77.5	77.4	64.8	69.2	77	69.2	17.42	16.76	17.06	19.85	15.05	16.07	36.7	40.9	36.2	37.53	30.06	38.54	5.6	5.7	5.3	5.1	6	5.8	14.8	9.8	6.6	5.9	11.3	10.8	82.3	85.5	74.15	79.6	70.3	84	11.44	10.9	8.9	10.17	9.43	11.32
F228		215.4	216.3	195.4	206.1	208.1	196.2	68.5	65	58.2	74.7	72.95	55.8	16.6	16.71	16.58	15.73	14.82	17.26	35.7	37.7	31.1	40.14	29.95	33.38	5.7	5.8	5.4	4.8	6.1	5.2	11.1	8.3	4.1	3	6.4	7.2	80.5	84	69.1	75.2	77.15	80.2	11.08	10.26	9.3	8.46	9.14	10.38
F229		225.6	206.7	189.7	197.3	206.95	197.8	64.9	68.6	47.6	47.19	56.6	54	19.15	14.65	17.71	18.14	17.33	17.03	34.3	38.5	30.55	32.21	34.25	38.24	5.6	5.8	5.3	5.5	5.7	5.2	13.3	12.7	7.7	7.8	12.2	11.4	72.2	81.6	73.55	76.2	72.5	81.8	11.58	11.59	10.38	9.74	9.56	11.08
F230		212.4	202.8	189.9	202.4	194.5	191.4	78	75.6	52.9	76.6	71.2	64.2	15.45	14.48	16.2	15.24	13.28	14.44	34	37.4	34.95	35.86	33	34.8	5.5	5.2	5.3	4.9	5.8	5.4	15.7	9.8	8.6	8.7	11.8	11.4	78.8	81.5	73.8	76.4	76.8	77.8	12.41	12.21	10.33	10.31	11.36	11.38
F231		198.6	188.9	174	184.5	201.3	.	50.75	47.4	42.2	50.3	56.4	.	15.88	16.41	16.91	17.34	16.3	.	33.5	33.2	27.35	28.41	30.82	.	6.2	5.6	5.175	5.1	6	.	15.7	10.8	7.2	6.3	13.3	.	81	82	71.2	74.9	83.25	.	11.96	12.08	9.86	10.33	10.79	.
F232		211.3	202	190.5	197.2	194.7	189.8	70.5	68.1	48.5	54.1	60.1	60.4	15.89	15.43	16.83	17.35	14.57	13.85	39.1	39.8	36	39	36.95	38	5.4	5.1	5.3	5	5.7	5.6	7.4	7	4.5	5.2	9.5	8	84.9	85.4	76.1	76.9	85.8	80	10.35	10.84	9.73	9.35	10.17	11.2
F233		156.3	163.8	173.3	178.09	178.7	148.6	46.7	42.9	51	55.05	51.6	50	11.54	13.22	16.18	13.28	14.04	10.59	34.6	37.6	30.05	35.36	35.85	32.94	5.5	5.3	4.7	5.6	5.5	5.2	4.8	6.7	4	8	7	6	66.25	72.4	60.6	74.3	74.8	76	10.84	11.12	9.97	10.02	9.67	10.14
F234		222.2	216.2	197.4	224.8	226.2	210.2	79.5	57.7	60.6	76.5	74.1	72.8	16.17	18	17.06	18.29	17.19	.	36	37.9	32.75	34.88	33.49	33.48	5.6	5.7	5.1	5.2	5.9	.	11.8	8.9	4.9	6.4	8.5	8.2	76.1	76.8	69.4	76.2	74.25	76.6	12.06	12.43	11.53	10.91	11.59	12.2
F235		180.3	169	158.4	170.7	186.8	.	52.9	44.9	31.9	42.05	62.7	.	13.57	12.63	15.17	13.92	12.93	.	36.5	39.5	30.9	37.1	37.47	.	5.7	5.7	5.3	5.575	5.7	.	13.1	10.9	4.9	4.875	9.9	.	79.35	85	71.6	79.5	84.75	.	11.92	11	9.18	10.38	11.5	.
F236		209.8	196.2	174	203.3	208.4	186.2	77	61	44.8	62.1	66.7	61	15.7	15	17.04	16.33	15.8	14.34	32.3	37.7	32.1	33.43	34.27	36.3	5.4	5.5	4.7	5.6	5.8	5.2	9.2	5.8	4.4	7.5	7.7	9	71.2	73.5	68.9	77	72.65	72.6	10.96	11.06	9.95	9.97	10.46	10.37
F237		200.1	197.8	175.4	184.2	186.7	184.6	60.6	71.4	42.9	52.8	61.3	55.4	15.12	14.35	16.71	15.06	13.6	13.01	35.2	36	30.55	36.55	31.53	35.56	5.9	5.3	5.1	5.3	5.9	6.2	13.3	7.4	5.7	7	10	8.6	69.8	76.7	68.95	73.9	73.6	75.8	10.78	11.07	10.2	10.98	10.76	11.42
F238		182.2	186.9	149.5	202.3	177.7	161.8	58.2	56	30.9	59.4	60.1	52.6	14.29	16.21	15.13	17.59	13.81	11.59	29.7	28.8	26.3	35.61	27.83	28.04	5.6	5.3	5.1	5.1	5.5	6	11.8	10.5	6.5	5.9	10.7	10.8	76.7	74.2	65.5	67.6	72.4	74.6	10.89	10.98	9.16	9.47	11.06	12.04
F239		200.6	188.9	162.3	178	194.9	173.2	59.5	57.6	30.5	43.9	59.1	47.4	16.44	14.87	16.82	15.71	14.74	13.89	35.9	39.1	30.9	36.67	37.05	36.9	5.4	5.2	5	5.2	5.7	5.4	7.7	5.4	3.2	3.3	4.9	7.4	73	81.5	65.1	69	75.7	77.4	10.83	11.82	10.13	9.21	11.32	11
F240		184.6	178.3	150.1	172.2	185.7	165	54	49.9	34	44.69	67.3	51	13.51	13.53	14.48	13.14	12.94	11.55	36	36.4	27.8	36.85	35.57	33.18	6	5.8	5.1	5.9	5.4	6	13.5	7	3.9	5.2	5.9	9	77.5	83.2	64	78.1	69	77.4	10.98	10.27	7.88	9.24	10.06	10.8
F241		208.5	211.7	186.3	198.2	218.8	197.4	75.3	64.8	59.3	64.1	81	71.2	15.15	17.93	16.18	14.97	16.63	13.04	33.2	37.5	33.15	36.78	33.03	37.52	5.6	5.1	4.8	5.5	5.3	5.8	9.2	8.5	4.1	5.2	8.8	7.6	76.1	81.1	60.7	75.5	70.5	78.6	10.94	10.36	8.5	9.38	9.25	10.3
F242		211	203.4	180.8	189.9	205.7	203.4	82.2	70.7	59.1	65.7	77.2	67.2	13.06	14.37	15.04	14.18	13.74	14.51	34.8	36.4	32.95	36.27	33.72	34.6	6.2	5.7	4.9	5.2	5.9	6	11	9.3	5.2	5.4	8.8	8.2	67.9	70.2	63.7	72.65	72.85	74.6	11.63	12.16	10.17	10.725	11.25	11.42
F243		185.5	191.5	167.3	186.42	187.75	167	47.6	50.6	40.7	48.91	58.4	53.2	16.03	16.55	15.72	15.31	14.37	12.37	33.7	38.3	32.3	36.45	31.62	32.14	5.5	5.2	5	5.6	5.8	5.6	11	7.5	5	6.5	12.5	11.6	80.8	79.5	76.7	78	81.4	80.6	11.48	11.45	9.88	9.98	10.65	11.7
F244		228.6	232.8	186.3	206.3	218.2	205.8	83.5	87.3	55.3	64.4	83.5	71.6	17.45	17.35	15.99	17.55	14.41	15.8	33.4	36.2	33.45	34.82	35.29	33.08	5.4	5.3	5.1	5.1	5.9	5.4	11	8.2	4.3	3.7	6.4	5.8	74.1	75.9	70.3	71.2	74.6	74.6	11.02	11.51	10.34	10	10.78	11.86
F245		224.3	204	200	197.1	211.9	185.4	75.5	64.5	57.5	67.8	68.3	63.6	16.4	16.19	17.84	16.73	16.9	13.55	37.3	35.9	28.3	32.29	32.08	32.4	5.8	5.4	5.4	4.8	5.6	5.6	15.3	10.7	9.2	9.8	13.5	12.8	72.9	71	65.7	70.3	66.9	68.2	12.09	11.88	11.01	11.66	10.64	11.18
F246		184	175.7	181.8	180.9	184.9	167.8	55.5	67.3	55.6	54.8	58.3	48.4	13.57	10.35	14.38	15.17	13.69	12.12	33.5	40.1	34.2	35.09	34.9	34.58	6	5.6	5.4	5	5.7	6	7.8	4.9	2.8	3	6.3	5.8	75.3	77.6	75.2	74.9	73.45	74.8	10.4	10.59	10.22	9.8	9.87	10.42
F247		224.5	202.4	187.1	187.8	210.4	202.8	71.1	59.3	45.5	44.9	62.5	58.4	16.86	16.5	17.12	17.52	16.14	17.15	37.1	40.8	33.75	39.55	36.55	38.04	5.9	5.2	5.3	4.9	5.9	5.2	7.1	5.3	5.5	6.4	7.8	9.2	75.2	78.6	70.3	68.5	73.4	79	9.64	11.16	9.85	8.91	10.06	10.9
F248		202.9	189.2	181	208	204.9	175.4	70.2	63.6	45.9	69.6	73.9	63.2	16.08	14.34	17.32	16.28	16.08	12.83	33	33.8	31.2	34.2	32.93	32.66	5.2	5.4	5	5.4	5.1	5.2	7.6	7	3.1	5.7	7.8	6	65.2	71.4	69.49	79.6	76.4	78.4	10.87	12.12	10.76	11.17	11.46	11.1
F249		204.6	211.5	167.7	183.6	196.05	193.2	69.8	58.1	41.2	48.5	65.1	64.6	16.34	17.89	15.24	17.79	15.22	13.83	33.5	37.1	36.6	35.5	35.09	37.32	5.2	5.5	4.9	4.6	5.3	5.6	14.4	12.1	7.8	7.2	11.6	9	73.5	77.7	70.55	70.2	75.1	77	11.39	10.8	9.21	9.39	10.33	10.58
F250		220.5	213.9	194.8	206.1	195.3	195.2	74.4	73.7	60.9	75.3	62.4	64.2	17.48	17.07	16.89	17.16	15.2	14.41	32.5	36.1	30.85	31.26	32.59	33	5.5	5.1	5.1	4.8	5.6	5.8	13.2	8.6	5.8	6.5	12.3	8.8	69.9	76.7	58.7	71.7	70.2	72.6	12.6	12.24	10.27	11.56	11.26	11.64
F251		199.2	194.9	183.1	179.97	189.9	168.6	65.25	55.2	49.1	56.64	54.2	50.8	13.78	13.88	15.58	13.42	13.81	11.07	37.5	39.8	37.4	38.8	37.66	38.1	6	6.2	5.2	5.3	6.1	6.2	13.9	10.7	7.9	8.8	14.6	13.6	80	82.7	80.3	78.3	84	84.8	12.32	11.3	9.89	9.78	11.11	12.44
F252		210.7	201.8	178	182.9	183.2	168.8	67.2	57.9	46.925	49.4	58	48	14.3	16.02	15.04	14.76	13.6	11.47	39.1	38.2	37.45	34.64	32.7	33.64	6.3	5.6	5.225	5.7	5.8	6.6	11.5	12.2	5.5	7.9	10.4	9.6	74.2	78.4	78	75.4	76.65	77	10.92	11.24	10.04	9.71	10.39	11.6
F253		185.9	168.7	172	167.7	204.7	168.6	68.4	61.5	53.2	51.9	72.1	62.4	13.03	12.19	14.8	14.76	15.53	11.11	36.7	35.3	30	31.64	33.21	35.1	5.2	4.9	5	4.7	5.4	5.4	11	6.9	4.7	5.6	8.6	8.6	73.6	77.9	63.75	72	73.9	78.2	10.8	11.34	10.23	10.06	10.29	10.72
F254		195.2	183.1	170.9	198.1	189.3	170.2	55.4	45.9	48.6	67.1	64	52	17.85	17.05	15.48	16.73	15.38	13.34	29.1	28.1	23.25	23.93	26.86	27.5	5.2	5.4	5.4	5.4	5.4	5.8	12	7.8	6.1	6.1	6.9	7	69.3	74	64.65	68.7	74.65	77	11.92	11.86	11.25	10.12	10.74	11.78
F255		214.4	203.8	176.4	177.2	202.3	196.4	73	75	54.4	62.5	66.5	63.2	16.12	15.98	14.85	14.2	15.83	14.78	36.6	34.5	28.43	32.35	31.3	35.66	5.5	4.9	5.3	4.8	5.6	5.6	9.7	3.7	4.5	4.6	8.5	6	73.8	77.1	61.7	64.1	68.95	76	10.42	11.03	9.96	9.7	10.3	11.12
F256		201.8	201.4	173.8	185	200.3	187.8	64.6	63.7	44.7	49.1	66.5	56.8	15.65	15.35	16	15.98	14.74	14.33	33.9	33.3	29.9	32.05	33.54	33.54	5.6	5.8	5.2	5.5	5.8	5.8	14.1	8.2	7.1	4.5	8	11.6	80	75.5	71.5	73.1	73	76.4	12.1	11.68	10.47	10.82	11.63	12.02
F257		235.4	230.1	204.1	210.5	218.1	212.4	91	67.9	66.2	75	80.4	67	16.6	18.64	16.82	15.52	15.21	16.79	36.5	33.6	31.95	36.16	34.3	34.6	5.5	5.9	5.3	5.4	5.8	5.6	12.2	9.9	6.7	7.7	9	9	77.4	83.9	66.65	76.1	75.85	79.8	11.1	10.21	10.02	10.18	10.28	11.7
F258		205.9	187.5	179.1	174.6	193.1	181.6	68.7	46.8	44.1	46	58.8	48.8	16.23	16.95	16.42	15.13	15.09	15.32	39.8	39	34.85	37.85	37.7	37.84	5	5	5.1	5	5.4	5.2	9.7	4.7	5.3	4.2	6.9	6.8	81.2	81.6	68.25	73.1	82.4	81.6	10.35	11	9.49	9.83	10.08	10.64
F259		218.5	232.4	201.6	199.3	221.3	202.6	87	77.8	61.3	70.4	87.7	68.2	15.27	19.25	18.21	14.89	16.8	17	35.3	37.2	32.85	38.07	32.79	35.82	5.3	5.1	4.9	5.1	5	4.8	12	9.7	7.8	6.6	11.6	8.8	75	76.8	67.7	75.8	67.8	68.4	10.03	9.93	9.45	9.69	8.82	9.9
F260		207.7	195.5	196.4	196	200.8	199.4	73	66.4	60.4	63.91	62.3	60.6	14.83	13.23	16.55	15.4	15.06	13.25	32.4	37.8	31.75	35.08	34.61	35.46	5.9	5.9	5.3	5.3	5.9	6.8	11	5.7	7.1	6.1	9.2	9.8	73.5	77.6	64.3	75.5	74.8	73.8	10.65	11.05	9.35	9.61	9.53	11.14
F261		194.2	182.1	181.2	199.8	189.4	182.4	68.6	61.2	60.4	57.6	65.9	57.8	13.61	12.51	15.06	16.84	12.85	12.79	34.4	34.6	28.95	41.16	30.97	35.04	5.7	5.9	5.1	5	6.2	6	14.5	8.4	6.5	7.8	10.6	10.4	77	74.7	72.55	79.2	76.5	79.2	12.96	12.02	9.77	10.92	10.36	11.32
F262		201.7	204.6	188.9	181.3	212.35	200	59	65.4	53.8	42.4	70.575	60.2	15.57	15.5	16.21	16.87	15.77	16	36.8	40	37.85	37.7	34.57	34.22	5.8	5.4	5	5	5.8	5.6	13.6	7.3	5.9	7.6	11.4	9.2	78	78.1	76.5	70.9	75.6	80.2	11.9	11.28	10.53	9.45	10.37	10.06
F263		195	197.5	181.3	176.93	204.4	177	65.1	68.9	52.9	47.9	71.7	54.4	15.9	14.87	15.67	15.01	15.1	13.99	36.1	36.4	34.4	35.98	36.09	35.86	4.9	5.2	5	5.2	5.4	5.2	8.4	9.3	5.2	7	9.5	8.6	71.4	76.6	70.5	68.7	76	74	11.05	12.1	10.78	10.55	11.23	11.5
Ye478		155.2	.	127.4	135.7	149.3	142.2	47	.	36.4	32.9	48.8	39	13.7	.	13.38	14	13.1	12.63	31.5	.	20.1	24.38	23.22	24.92	4.6	.	4.3	4.6	4.9	5.2	11.9	.	6	3.1	10.9	7.8	68.75	.	55.2	62.3	65.25	67.8	10.71	.	8.54	8.48	8.61	8.86
R08		248.8	.	213.2	194	224.3	.	98.8	.	58.2	59.4	79.4	.	15.94	.	18.6	15.03	16.09	.	41.6	.	34.1	38.3875	37.1	.	5.8	.	5.5	5.4	5.7	.	7.8	.	3.5	3.05	4.9	.	74.5	.	74.3	70.8	80.45	.	10.35	.	10.28	9.75	10.18	.
Ye478×R08		239.9	.	220.7	218.2	236.6	217.2	85.9	.	67	61.6	73.4	70.6	18.08	.	18.88	18.72	18.63	16.06	36.5	.	36.65	38.69	36.5	37.42	5.5	.	5.2	5.3	5.8	5.8	14.2	.	9.4	7.7	13.1	8.8	84.3	.	80.35	83	83.55	83.4	11.93	.	10.98	10.59	11.23	11.24
Note: The abbreviations EN, EY, and EJ refer to Nanning, Ya’an, and Jinghong, respectively. The 12 and 13 refer to 2012 and 2013, respectively.
[truncated: 60 more columns]

## Sheet: Marker Data
Individual	Marker Name	*SYN11122	*SYN11114	*PZE-101001107	*PZE-101001044	*SYN30750	*PZE-101005818	*SYN10708	*SYN14143	*PZE-101019726	*SYN5056	*PZE-101027807	*PZE-101029689	*PZE-101033801	*PZE-101036683	*PZE-101040677	*PZE-101043670	*PZE-101043682	*PZE-101046132	*PZE-101049608	*SYN450	*SYN11242	*PZE-101058322	*SYN36080	*PZE-101065758	*PZE-101066291	*SYN29479	*SYN37775	*PZE-101063113	*PZE-101071273	*SYN6888	*SYN3987	*SYN20147	*PZE-101084096	*PZE-101084850	*SYN7011	*PZE-101090729	*PZE-101091535	*PZE-101093764	*PZE-101100634	*PZE-101101730	*PZE-101111491	*PZE-101107894	*PZE-101106605	*PZE-101105979	*PZE-101108837	*PZE-101113278	*PZE-101116503	*PZE-101119342
F001		0	0	0	0	0	0	0	0	0	1	1	1	1	1	1	1	1	1	1	1	1	1	2	2	2	2	2	2	2	2	2	2	2	2	2	2	2	2	2	2	2	2	2	2	2	.	2	2
F002		0	0	.	1	1	1	0	1	1	2	2	2	1	1	2	1	1	1	1	1	1	1	1	1	1	1	1	1	1	1	1	1	1	1	1	1	1	1	1	1	1	1	1	1	1	1	1	1
F003		0	0	0	1	.	1	1	.	1	1	1	1	0	1	1	1	1	1	1	1	1	1	1	1	1	1	0	1	1	1	1	1	1	1	1	1	1	1	1	1	1	1	1	1	1	1	1	1
F004		2	2	2	2	2	2	2	.	1	.	1	0	0	0	0	0	0	0	0	0	0	0	0	0	0	0	0	0	0	0	0	0	0	0	0	0	0	0	0	0	0	0	0	0	0	0	0	0
F005		0	1	1	1	1	1	1	1	1	1	1	1	1	1	1	1	1	1	1	1	1	1	1	0	1	1	1	1	1	1	1	1	0	0	1	1	1	1	1	1	1	0	1	1	1	1	1	1
F006		2	2	1	1	2	2	2	2	2	2	2	2	1	1	1	1	1	1	1	1	1	1	1	1	1	1	1	1	1	1	1	1	1	1	1	1	1	1	1	1	1	1	1	1	1	1	1	1
F007		0	0	0	0	0	0	0	1	1	1	1	1	1	1	1	1	1	1	1	1	1	1	1	1	1	1	1	1	1	1	1	1	1	1	1	1	1	1	2	2	2	2	2	2	2	2	2	2
F008		1	1	1	1	1	1	1	0	0	0	0	0	0	0	0	0	0	0	0	0	0	0	0	0	0	0	0	0	0	0	0	0	0	0	0	0	0	0	0	0	0	0	0	0	0	0	0	0
F009		1	1	2	2	1	.	1	1	1	1	1	1	1	1	1	1	1	1	1	1	1	1	1	1	1	1	1	1	1	1	1	1	1	1	1	1	1	1	1	1	1	1	1	1	1	1	1	1
F010		0	0	1	1	0	0	0	0	0	0	0	1	1	.	1	0	1	1	1	1	1	1	1	1	1	1	1	1	1	1	1	1	1	1	1	1	1	1	1	1	1	1	1	1	1	1	1	1
F011		1	1	1	1	1	1	1	0	0	0	0	0	1	0	0	0	0	0	0	0	0	0	0	0	0	0	0	0	0	1	0	0	0	0	1	0	0	0	0	0	0	1	0	0	0	0	0	0
F012		0	0	0	0	0	0	0	1	1	1	1	1	1	1	2	1	1	2	2	2	1	.	1	1	2	1	1	.	1	2	2	2	2	2	2	1	2	2	2	2	2	.	2	2	2	2	2	1
F013		1	1	1	1	1	1	1	2	1	.	.	1	1	1	1	1	1	1	1	1	1	1	1	1	1	1	1	1	1	1	1	1	1	1	2	1	1	1	1	1	1	1	1	1	1	1	1	1
F014		2	2	2	2	2	2	2	2	2	2	2	2	2	2	2	2	2	2	2	2	2	2	2	2	2	2	2	2	2	2	2	2	2	2	2	2	2	2	2	2	2	2	2	2	2	2	2	2
F015		1	1	1	1	1	1	1	0	0	0	0	0	0	0	0	0	0	0	0	0	0	0	0	0	0	0	0	0	0	0	1	1	1	1	1	1	1	1	1	1	1	1	1	1	1	1	1	1
F016		0	0	0	0	0	0	0	0	0	1	1	1	1	1	1	1	1	1	1	1	1	1	1	1	1	1	1	1	1	1	1	1	1	1	1	1	1	1	1	1	1	1	1	1	1	1	1	1
F017		0	0	0	0	0	0	0	0	1	2	1	1	2	.	2	1	1	2	2	2	1	.	1	1	2	1	1	1	1	2	.	1	2	1	1	1	1	1	1	1	1	1	1	1	1	1	1	1
F018		0	1	1	1	1	1	1	1	1	2	2	2	2	2	2	2	2	2	2	2	2	2	2	2	2	2	2	2	2	2	2	2	2	2	1	1	1	1	1	1	1	1	1	1	1	1	1	1
F019		1	2	2	2	1	2	1	1	1	1	1	1	1	1	2	1	1	2	2	2	1	.	1	1	2	1	1	1	1	2	2	2	2	1	1	1	1	1	1	1	1	1	1	1	1	1	1	1
F020		1	1	1	1	1	1	1	1	1	1	1	1	1	1	1	1	1	1	1	1	1	1	1	1	1	1	1	1	1	1	1	1	1	1	1	1	1	1	1	1	1	1	0	1	1	1	1	1
F021		0	1	1	1	1	1	0	0	0	0	0	0	0	1	2	1	1	1	1	2	1	.	1	1	2	1	1	1	1	2	2	2	2	1	2	1	2	2	1	1	1	1	1	1	2	1	1	1
F022		0	1	1	1	1	1	1	2	2	2	2	2	2	2	2	2	2	2	2	2	2	2	2	2	2	2	2	2	2	2	2	2	2	2	2	2	2	2	2	2	2	2	2	2	2	2	2	2
F023		1	1	1	1	1	1	1	0	0	0	0	0	0	0	0	0	0	0	0	0	1	0	0	0	0	0	1	1	1	1	1	1	1	1	2	2	2	2	2	2	2	2	2	2	2	.	2	2
F024		2	2	2	2	2	2	2	1	1	1	1	1	1	.	1	0	1	1	1	1	1	1	1	1	1	1	1	1	0	1	2	2	2	2	2	1	2	2	2	2	2	2	2	2	2	2	2	2
F025		1	1	1	1	1	1	1	0	0	0	0	0	0	0	0	0	0	0	0	0	0	0	0	0	0	0	0	0	0	0	0	0	0	0	0	0	0	0	0	0	0	0	0	0	0	0	0	0
F026		0	0	0	0	0	0	0	0	0	0	0	0	1	1	1	1	1	1	1	1	1	1	0	0	1	0	1	1	1	1	1	1	1	1	1	1	1	.	1	1	1	1	1	1	1	1	1	1
F027		0	0	0	0	0	0	0	0	0	0	0	0	0	0	0	0	0	0	0	0	0	0	0	0	0	0	0	0	1	1	1	1	1	1	1	1	1	1	1	1	1	1	2	1	1	1	1	1
F028		2	2	2	2	2	2	2	2	1	1	1	1	1	1	1	1	1	1	1	1	1	1	1	1	1	1	1	1	1	1	1	1	1	1	1	0	0	0	0	0	0	0	0	0	0	0	0	0
F029		1	1	1	1	1	1	1	1	1	1	1	1	1	0	0	0	0	0	0	0	0	0	0	0	0	0	0	0	0	0	0	0	0	0	0	0	0	0	0	0	0	0	0	0	0	0	0	0
F030		2	2	2	2	2	1	1	1	1	1	1	1	0	1	1	1	1	1	1	1	1	1	1	1	1	1	1	1	1	1	1	1	1	1	1	1	.	1	1	1	1	1	2	1	1	1	1	1
F031		1	2	1	1	1	1	1	0	0	0	0	0	0	0	0	0	0	0	0	0	0	0	0	0	0	0	0	0	0	0	0	0	0	0	0	0	0	0	0	0	0	0	0	0	0	0	0	0
F032		0	0	0	0	0	0	0	0	0	0	0	0	0	0	0	0	0	0	1	1	1	1	.	1	1	1	1	1	1	1	1	1	1	1	2	1	1	1	1	1	1	1	1	1	1	1	1	1
F033		0	0	.	0	0	0	0	0	0	0	0	0	0	0	0	0	0	0	1	1	1	1	1	1	1	1	1	1	1	1	1	1	1	1	2	1	1	1	1	1	1	1	1	1	1	1	1	1
F034		1	1	1	1	1	1	1	.	1	1	1	1	1	1	1	1	1	1	1	1	1	1	1	1	1	1	1	1	1	1	1	1	1	1	1	1	1	1	1	1	1	1	1	1	1	1	1	1
F035		1	1	1	1	1	1	1	0	1	1	1	.	1	1	1	1	1	1	1	1	1	1	1	1	1	1	1	1	1	1	1	1	1	1	1	1	1	1	1	1	1	1	1	1	1	1	1	2
F036		1	1	1	1	1	1	1	1	1	2	2	2	2	2	1	1	1	1	1	1	1	1	1	1	1	1	1	1	1	1	1	1	1	1	1	1	1	1	2	2	2	2	2	2	2	2	2	2
F037		1	1	1	1	1	1	1	1	1	1	1	2	2	1	1	1	1	1	1	1	1	1	1	1	1	1	1	1	1	1	1	1	1	1	1	1	1	1	1	1	1	1	1	1	1	1	1	1
F038		1	1	1	1	1	1	1	1	1	1	1	1	1	1	1	0	0	0	0	0	0	0	0	0	0	0	0	0	0	0	0	0	0	0	0	0	0	0	0	0	0	0	0	0	0	0	0	0
F039		0	0	0	0	0	0	0	1	1	1	1	1	1	1	1	1	1	1	1	1	1	1	1	1	1	1	1	1	1	1	1	1	1	1	1	1	1	1	1	1	1	1	1	1	1	1	1	1
F040		0	1	1	1	1	1	1	1	1	1	1	1	1	1	1	1	1	1	1	1	1	1	1	1	1	1	1	1	1	1	1	1	1	1	1	1	1	1	1	1	1	1	1	1	1	1	1	1
F041		0	0	0	0	0	0	0	0	0	0	0	0	0	0	0	0	0	0	0	0	0	0	0	0	0	0	0	0	0	0	0	0	1	1	1	1	1	1	1	1	1	1	1	1	1	1	1	1
F042		1	1	1	1	1	1	1	1	1	1	1	1	1	0	0	0	0	0	0	0	0	0	0	0	0	0	0	0	1	1	1	1	1	1	1	1	1	1	1	1	1	1	1	1	1	1	1	1
F043		0	0	0	0	0	0	0	0	0	0	0	0	1	1	1	1	1	.	1	1	1	1	1	1	1	1	1	1	1	1	1	1	1	1	1	1	1	1	1	1	1	1	1	1	1	1	1	2
F044		1	1	1	1	1	1	1	1	1	1	1	1	1	1	1	1	1	1	1	1	1	1	1	1	1	1	1	1	1	1	1	1	1	1	1	1	1	1	1	1	1	1	1	1	1	1	1	1
F045		2	2	2	2	2	2	2	2	2	2	2	2	2	2	2	2	2	2	2	2	2	2	2	2	2	2	2	2	2	2	2	2	1	1	1	1	1	1	1	1	1	1	1	1	1	1	1	1
F046		1	1	1	1	1	1	1	1	1	1	1	.	1	1	1	1	0	1	1	1	1	1	0	0	1	1	1	1	1	1	0	0	1	0	0	0	0	0	1	1	1	1	0	0	0	1	1	1
F047		0	1	1	1	1	1	1	1	1	1	1	1	1	1	1	1	1	1	1	1	1	1	1	1	1	1	1	1	1	1	1	1	1	1	1	1	1	1	1	1	1	1	1	1	1	1	1	1
F048		1	1	1	1	1	1	1	2	2	2	2	2	2	2	2	2	2	2	2	2	2	2	2	2	2	2	2	2	2	2	1	1	1	0	1	1	.	1	1	1	1	1	0	1	1	.	1	1
F049		1	1	1	1	1	1	1	1	1	1	1	1	1	1	1	1	.	1	1	1	1	1	1	1	1	1	1	1	1	2	2	2	2	2	2	2	2	2	2	2	2	2	2	2	2	2	2	2
F050		2	2	2	2	2	2	2	2	2	1	1	1	1	1	1	1	1	1	1	1	1	1	1	1	1	1	1	1	1	1	1	1	1	1	1	1	1	1	1	1	1	1	2	1	1	1	1	1
F051		0	0	0	0	0	0	0	0	0	0	0	0	0	0	0	0	0	0	0	0	0	0	0	0	0	0	0	0	0	0	0	0	1	1	1	1	1	1	1	1	1	1	1	1	1	1	1	1
F052		0	0	0	0	0	0	0	1	1	1	1	1	1	1	1	1	1	1	1	1	1	1	1	0	1	1	1	1	1	1	1	1	1	1	1	0	0	0	0	0	0	0	0	0	0	0	0	0
F053		0	0	0	0	0	0	0	0	1	1	1	2	2	2	2	2	2	2	2	2	2	2	2	2	2	2	2	2	2	2	2	2	2	2	2	2	2	2	1	1	1	1	1	1	1	1	1	1
F054		1	1	1	1	1	1	0	0	0	0	0	0	0	0	0	0	0	0	0	0	0	0	0	0	0	0	0	0	0	0	0	0	0	0	0	1	1	1	1	1	1	1	1	1	1	1	1	1
F055		1	1	1	1	1	1	1	1	1	1	1	1	1	1	1	1	1	1	1	1	2	2	2	2	2	2	2	2	2	2	2	2	2	2	2	2	2	2	2	2	2	2	2	2	2	2	2	2
F056		2	2	2	2	2	2	2	2	2	2	2	2	2	2	2	2	2	2	2	2	2	2	2	2	2	2	2	2	1	1	1	1	1	1	1	1	1	1	1	1	1	1	1	1	1	1	1	1
F057		1	1	1	1	1	1	1	2	2	2	2	1	1	1	1	1	1	1	1	1	1	1	1	1	1	1	1	1	1	1	1	1	1	1	1	1	1	1	1	1	1	1	1	1	1	1	1	1
F058		.	.	0	1	1	1	1	0	0	0	0	0	0	0	0	0	0	0	0	0	0	0	0	0	0	0	0	0	1	1	1	1	1	1	1	1	1	1	1	1	1	1	1	1	1	1	1	1
F059		0	0	0	0	0	0	0	0	0	0	0	0	0	0	1	1	1	0	0	0	1	1	1	1	1	1	1	1	1	1	1	1	1	1	1	1	1	1	1	1	1	1	2	1	1	1	1	1
F060		2	2	2	2	2	2	2	1	1	0	0	0	0	0	0	0	0	0	0	0	0	0	0	0	0	0	0	0	0	0	0	0	0	0	0	0	0	0	1	1	1	1	1	1	1	1	1	1
F061		.	1	1	1	1	1	1	0	0	.	0	0	1	0	1	1	1	1	1	.	1	1	1	1	1	1	1	1	1	1	1	1	1	1	1	1	1	1	1	1	1	1	1	1	1	1	1	1
F062		1	1	1	1	1	1	1	.	1	1	.	0	1	1	1	0	0	1	.	0	1	1	1	1	1	1	1	1	1	1	1	1	1	1	1	1	1	1	1	1	1	1	1	1	1	1	1	1
F063		1	1	1	1	1	0	0	0	0	0	0	0	0	0	0	0	0	0	0	0	0	0	0	0	0	0	0	0	0	0	0	0	0	0	0	0	0	0	0	0	0	0	0	0	0	0	0	0
F064		0	0	0	0	0	0	0	0	0	0	0	1	1	1	1	1	1	1	1	1	1	1	1	1	1	1	1	1	1	1	1	1	1	1	1	1	1	1	1	1	1	1	1	1	1	1	1	1
F065		2	2	2	2	2	2	2	2	2	2	2	2	2	2	2	2	2	2	2	2	2	2	2	2	2	2	2	2	2	2	2	2	2	2	2	1	1	1	1	1	1	1	1	1	1	1	1	1
F066		1	1	1	1	1	1	1	1	1	2	2	2	2	2	2	2	2	2	2	2	2	2	2	1	1	1	1	2	1	1	1	1	1	1	1	1	1	1	1	1	.	0	1	1	1	1	1	1
F067		2	2	2	2	2	2	2	2	2	2	2	2	2	2	1	1	1	1	1	1	1	1	0	1	1	1	1	1	1	1	1	0	0	0	0	0	0	0	0	0	0	0	0	0	0	0	0	1
F068		1	1	1	1	1	1	1	1	1	1	1	1	1	1	1	0	0	1	0	0	0	0	0	0	0	0	0	0	1	0	0	0	0	0	0	0	0	0	0	0	0	0	0	0	0	0	0	0
F069		2	2	2	2	2	2	2	2	2	2	2	2	2	2	2	2	2	1	1	1	1	1	1	1	1	1	1	1	1	1	1	1	1	1	1	1	1	1	1	1	1	1	1	1	1	1	1	1
F070		1	1	1	1	1	1	1	0	0	1	1	.	1	1	1	1	0	1	1	1	1	1	0	0	0	1	1	1	2	2	2	2	2	2	2	2	2	2	1	1	1	1	1	1	1	1	1	1
F071		1	1	1	1	1	1	1	.	.	1	1	0	1	1	1	1	0	1	1	1	1	1	0	0	0	0	1	1	1	1	1	1	1	1	1	1	1	1	1	1	1	1	1	1	1	1	1	1
F072		1	1	1	1	1	1	1	1	1	1	1	.	1	1	1	1	0	1	1	1	1	0	0	0	0	0	0	1	1	1	1	1	1	1	1	1	1	1	1	1	1	1	1	1	1	1	1	1
F073		1	1	1	1	1	1	1	1	1	1	1	0	1	1	1	1	0	1	1	1	1	0	0	0	0	0	0	1	1	0	0	1	0	0	1	1	1	1	1	1	1	1	0	1	1	1	1	1
F074		1	1	1	1	1	1	1	1	1	1	1	0	1	1	1	1	0	1	1	1	0	0	0	0	0	0	0	0	1	0	0	1	0	0	1	1	1	1	1	1	1	1	0	.	1	1	1	1
F075		0	1	1	1	1	1	1	2	2	2	1	1	2	.	2	1	1	2	1	.	1	0	0	0	0	0	0	0	1	1	1	1	1	1	1	1	1	1	1	1	1	1	1	1	1	1	1	1
F076		2	2	2	2	2	2	2	.	1	1	1	1	1	0	0	0	0	0	0	0	1	1	1	1	1	1	1	1	1	1	1	1	1	1	1	1	1	1	1	1	1	1	1	1	1	1	1	1
F077		1	1	1	1	1	1	1	1	1	0	0	0	1	1	1	1	1	1	1	1	1	1	1	1	1	1	1	1	1	1	1	1	1	1	1	2	2	2	2	2	2	2	2	2	2	2	2	2
F078		0	0	0	0	0	1	1	1	1	1	1	1	1	1	1	1	1	1	1	1	1	1	1	1	1	1	1	1	1	1	1	1	1	1	1	1	1	1	1	1	1	1	1	1	1	.	1	1
F079		1	1	1	1	1	1	1	1	1	1	1	1	1	1	1	1	1	1	1	0	0	0	0	0	0	0	0	0	0	0	0	0	0	0	0	0	0	0	0	0	0	0	0	0	0	0	0	0
F080		1	1	2	2	1	1	1	0	0	0	0	0	0	0	0	0	0	0	0	0	1	1	1	1	1	1	1	1	1	1	1	1	1	1	1	1	1	1	1	1	1	.	1	1	1	.	1	1
F081		2	2	2	2	2	2	2	1	2	.	1	0	0	0	0	0	0	0	0	0	0	0	0	0	0	0	0	0	1	1	1	1	1	1	1	1	1	1	1	1	1	1	0	1	1	1	1	1
F082		0	0	0	0	0	0	0	0	0	0	0	0	0	0	1	1	1	0	0	0	1	1	1	1	1	1	1	1	1	1	1	1	1	1	1	1	1	1	1	1	1	1	1	1	1	1	1	1
F083		1	1	1	1	1	1	1	1	1	0	0	0	0	0	0	0	0	0	0	0	0	0	0	0	0	0	0	0	0	0	0	1	1	1	1	1	1	1	2	2	1	1	1	1	1	1	1	1
F084		1	1	0	1	1	2	2	2	2	2	2	2	2	2	2	2	2	2	2	2	2	2	2	2	2	2	2	2	2	2	2	2	2	2	2	2	2	2	2	2	2	2	2	2	2	2	2	2
F085		2	2	2	2	2	2	2	2	1	1	1	1	1	1	1	1	1	1	1	1	1	1	1	0	0	0	1	1	0	0	0	0	0	0	0	0	0	0	0	0	0	0	0	0	0	0	0	0
F086		0	0	0	0	0	0	0	0	0	0	0	0	0	0	0	0	0	0	0	0	0	0	0	0	0	0	0	0	0	0	0	0	0	0	1	1	1	1	1	1	1	1	1	1	1	1	1	1
F087		2	2	2	2	2	2	2	2	2	2	2	2	0	.	1	1	1	1	1	1	1	1	1	1	1	1	1	1	1	1	1	1	1	1	1	1	1	1	1	1	2	1	0	1	2	2	2	2
F088		0	0	0	0	0	0	0	0	0	0	0	0	0	0	0	0	0	0	0	0	1	1	1	1	1	1	1	1	1	1	1	1	1	1	1	1	1	1	1	1	1	1	1	1	1	1	1	1
F089		1	1	1	1	1	1	1	2	1	1	1	1	2	2	2	2	2	2	2	2	2	2	2	2	2	2	2	2	2	2	2	2	2	2	2	2	2	2	2	2	2	2	2	2	2	2	2	2
F090		1	2	1	1	1	1	1	.	.	1	1	1	.	1	1	1	1	1	1	1	1	1	1	1	1	1	.	1	1	1	1	1	2	2	2	2	2	2	2	2	2	2	2	2	2	2	2	2
F091		0	0	0	0	0	0	0	0	0	0	0	1	1	1	2	2	2	2	2	2	2	2	2	2	2	2	2	2	2	2	2	2	2	2	2	2	2	2	2	2	2	2	2	2	2	2	2	2
F092		0	0	0	0	0	0	0	0	0	0	0	0	0	0	0	0	0	0	0	1	0	0	0	0	0	0	0	0	0	0	0	0	0	0	0	0	0	0	0	0	0	0	0	0	0	0	0	0
F093		1	1	1	1	1	1	1	0	0	0	0	0	1	1	1	1	1	1	1	1	1	1	1	2	2	2	2	1	2	2	2	2	2	2	2	2	2	2	2	2	2	2	2	2	2	2	2	2
F094		2	2	2	2	2	2	2	1	1	1	1	1	1	1	1	1	1	1	1	1	1	1	1	0	0	0	0	0	0	0	0	0	0	0	0	0	0	0	0	0	0	0	0	0	0	0	0	0
F095		1	2	1	1	1	1	1	1	0	0	0	0	0	0	0	0	0	0	0	0	0	0	0	0	0	0	0	0	0	0	0	0	0	0	0	0	0	0	0	0	0	0	0	0	0	0	0	0
F096		0	0	0	0	0	0	0	0	0	0	0	0	0	0	1	1	1	1	1	1	1	1	1	1	1	1	1	1	1	1	1	1	1	1	1	1	1	1	0	0	0	0	0	0	0	0	0	.
F097		1	1	1	1	1	1	1	2	2	2	2	2	2	2	2	2	2	2	2	2	2	2	2	2	2	2	2	2	2	2	2	2	2	1	1	1	1	1	1	1	1	1	1	1	1	1	1	1
F098		1	1	2	2	1	1	1	1	1	0	0	0	0	0	0	0	0	0	0	0	0	0	0	0	0	0	0	0	1	1	1	1	1	1	1	1	1	1	1	1	1	1	1	1	1	1	1	1
F099		1	1	1	1	1	1	1	1	1	1	1	1	1	1	1	1	.	1	1	1	1	1	1	0	1	1	1	1	1	1	1	1	1	1	1	1	1	1	1	1	1	1	1	1	1	1	1	1
F100		0	0	0	0	0	0	0	.	1	2	1	1	1	2	2	2	2	2	2	2	2	2	2	2	2	2	2	2	2	2	2	2	2	2	2	2	2	2	2	2	2	2	2	2	2	2	2	2
F101		0	0	0	0	0	0	0	0	0	1	1	1	0	0	1	1	1	.	1	1	0	1	1	1	1	.	.	1	1	2	2	2	2	2	2	2	2	2	2	2	2	2	2	2	2	2	2	2
F102		1	1	1	1	1	1	1	1	1	2	2	2	2	2	2	2	2	2	2	2	2	2	2	2	2	2	2	2	2	2	2	2	2	2	2	2	2	2	2	2	2	2	2	2	2	2	2	2
F103		2	2	2	2	2	2	2	.	1	1	1	1	1	1	1	0	0	0	0	0	0	0	0	0	0	0	0	0	0	0	0	0	0	0	0	0	0	0	0	0	0	0	0	0	0	0	0	0
F104		1	1	1	1	1	1	1	1	1	1	1	1	.	1	1	1	1	1	1	1	1	1	1	1	1	1	1	1	1	1	1	1	1	1	1	1	1	1	1	1	1	1	1	1	1	1	1	1
F105		2	2	2	2	2	2	2	2	2	2	2	1	1	1	0	0	0	0	0	0	0	0	0	0	0	0	0	0	0	0	0	0	0	0	0	0	0	0	0	0	0	0	0	0	0	0	0	0
F106		1	1	1	1	1	1	1	0	0	0	0	0	1	1	1	1	1	.	1	1	1	1	1	1	1	1	1	1	1	1	1	1	1	1	1	2	1	1	1	1	1	1	1	1	1	1	1	1
F107		1	2	1	1	1	1	1	1	1	1	1	1	0	1	1	1	1	1	1	1	1	1	1	1	1	1	1	1	1	0	0	0	0	0	0	0	0	0	0	0	0	0	0	0	0	0	0	0
F108		1	1	1	1	1	1	1	0	0	0	0	0	0	1	1	1	.	1	1	1	1	1	1	1	1	1	1	1	1	1	1	1	1	1	1	1	1	1	1	1	1	1	1	1	1	1	1	1
F109		1	1	1	1	1	1	1	1	1	1	0	0	0	0	0	0	0	0	0	0	0	0	0	0	0	0	0	0	0	0	0	0	0	0	0	0	0	0	0	0	0	0	0	0	0	0	0	0
F110		0	0	0	0	0	1	1	.	.	1	1	1	0	1	1	2	2	2	2	2	2	2	2	2	2	2	2	2	2	2	2	2	2	2	2	2	2	2	2	2	2	2	2	2	2	2	2	2
F111		0	.	0	1	1	1	1	0	0	0	0	0	0	0	0	0	0	0	0	0	0	0	0	1	1	1	0	0	1	1	1	1	1	1	1	1	1	1	1	1	1	1	2	1	1	1	1	1
F112		1	2	1	1	1	2	2	1	1	1	1	1	1	1	1	1	1	1	1	1	1	1	1	1	1	1	1	1	1	1	1	1	1	1	1	2	1	1	1	1	1	1	1	1	1	1	1	1
F113		1	1	1	1	1	1	1	0	0	0	0	0	0	0	0	0	0	1	1	1	1	1	1	1	1	1	1	1	1	1	1	1	1	1	1	1	1	1	1	1	1	1	1	1	1	1	1	1
F114		1	2	2	2	1	1	1	.	2	2	2	2	2	2	2	1	1	1	1	1	1	1	1	1	1	1	1	1	1	1	1	1	1	1	1	1	1	1	1	1	1	1	1	1	1	1	1	1
F115		1	1	1	1	1	1	1	.	1	1	1	1	0	1	1	1	1	1	1	1	1	1	1	1	1	1	1	1	1	1	1	1	1	1	1	1	1	1	1	1	1	1	1	1	1	1	1	1
F116		0	1	0	0	1	1	1	2	2	2	2	2	2	2	2	2	2	2	2	2	2	2	2	2	2	2	2	2	2	2	2	2	2	2	2	2	2	2	1	1	0	0	0	0	0	0	0	0
F117		0	0	0	0	0	0	0	0	0	0	0	0	0	0	0	0	0	0	0	1	1	1	1	1	1	1	1	1	1	1	2	1	1	2	1	.	1	1	2	2	1	1	2	1	1	1	1	1
F118		1	1	1	1	1	1	1	.	.	1	1	1	0	0	1	1	.	1	1	1	1	1	1	1	1	1	1	1	1	1	1	1	1	1	1	1	1	1	1	1	1	1	1	1	1	1	1	1
F119		1	1	0	1	1	1	1	1	1	1	1	1	1	1	1	1	1	1	1	1	1	1	1	1	2	1	1	1	1	1	1	1	1	1	1	1	1	1	1	1	1	1	1	1	1	1	1	1
F120		0	0	0	0	0	0	0	0	0	0	0	0	0	0	0	0	0	0	0	0	0	0	0	0	0	0	0	0	0	0	0	0	0	0	0	1	1	1	1	1	1	1	1	1	1	.	1	1
F121		2	2	2	2	2	2	2	2	2	2	2	2	2	2	1	1	1	1	1	1	1	1	1	1	1	1	1	1	1	1	1	1	1	1	1	1	1	1	1	1	1	1	1	1	1	1	1	1
F122		0	.	2	2	1	0	0	0	0	0	0	0	0	0	0	0	0	0	0	0	0	0	0	0	0	0	0	0	0	0	0	0	0	0	0	0	0	0	0	0	0	0	0	0	0	0	0	0
F123		1	1	1	1	1	1	1	2	2	2	2	2	2	2	2	2	2	2	2	2	2	2	2	2	2	2	2	2	2	2	2	2	2	2	2	2	2	2	2	2	2	2	2	2	2	2	2	2
F124		1	1	1	1	1	1	1	1	1	1	1	1	1	1	1	1	1	1	1	1	1	1	1	1	1	1	1	1	1	1	1	1	1	1	1	1	1	2	2	2	2	2	2	2	2	2	2	2
F125		0	0	0	0	0	0	0	0	0	0	0	0	0	0	0	0	0	0	0	0	0	0	0	0	0	0	0	0	1	0	0	0	0	0	0	0	0	0	0	0	0	0	0	0	0	0	0	0
F126		1	.	0	1	1	1	1	.	1	1	1	1	1	1	1	1	1	1	1	1	1	1	1	1	1	1	1	1	1	1	1	1	1	1	1	1	1	1	1	1	1	1	1	1	1	1	1	1
F127		2	2	2	2	2	2	1	2	2	2	2	2	2	2	2	2	2	2	2	2	1	1	1	1	1	1	1	1	1	1	1	1	1	1	1	1	1	1	1	1	1	1	1	1	1	1	1	1
F128		1	1	1	1	1	1	1	2	2	2	2	2	2	2	2	1	0	1	1	1	0	1	1	1	1	.	0	1	0	1	1	2	2	2	2	2	2	2	1	1	1	1	1	1	1	1	1	1
F129		1	1	1	1	1	1	1	1	1	1	1	1	1	1	1	1	1	1	1	1	1	1	1	1	1	1	1	1	1	1	1	1	1	1	1	1	1	1	1	1	1	0	0	1	.	.	.	1
F130		1	1	1	1	1	1	1	1	1	1	1	1	1	1	1	1	1	1	1	1	1	1	.	1	1	1	1	1	1	1	1	1	1	1	1	1	1	1	1	1	1	0	0	1	1	1	1	1
F131		1	.	0	1	1	1	1	.	.	0	0	0	0	0	0	0	0	0	0	0	0	0	0	0	0	0	0	0	0	0	0	0	0	0	0	0	0	0	0	0	0	0	0	0	0	0	0	0
F132		1	1	1	1	1	1	1	1	1	1	1	1	1	1	1	1	1	1	1	1	1	1	1	1	1	1	1	1	1	1	1	1	1	1	1	1	1	1	1	1	1	1	1	1	1	1	1	1
F133		2	2	2	2	2	2	2	2	2	1	1	1	1	1	1	1	1	1	1	1	0	0	0	0	0	0	0	0	0	0	0	0	0	0	0	0	0	0	0	0	0	0	0	0	0	0	0	0
F134		1	1	1	1	1	0	0	0	0	0	0	0	0	0	0	1	1	1	1	1	0	1	0	1	1	0	0	1	1	1	1	1	0	0	1	1	0	1	1	1	0	0	0	1	.	.	1	1
F135		2	2	2	2	2	2	2	1	1	1	1	1	0	0	1	1	.	1	1	1	1	1	0	1	1	.	1	1	1	1	1	1	1	1	1	1	1	1	1	1	1	1	1	1	1	1	1	1
F136		0	0	0	0	0	0	0	0	0	0	0	0	0	0	0	1	1	1	1	1	1	1	1	1	1	1	1	1	1	1	1	2	2	2	2	2	2	2	2	2	2	2	2	2	2	2	2	2
F137		1	1	1	1	1	1	1	1	1	1	1	2	2	2	2	2	2	2	2	2	2	2	2	2	2	2	2	2	2	2	2	2	2	2	2	2	2	2	2	2	2	2	2	2	2	2	2	2
F138		2	2	2	2	2	2	2	2	2	1	1	1	0	0	0	0	0	0	0	0	0	0	0	0	0	0	0	0	0	0	0	0	0	0	0	0	0	0	0	0	0	0	0	0	0	0	0	0
F139		1	1	1	1	1	1	1	1	1	1	1	2	2	2	2	2	2	2	2	2	2	2	2	2	2	2	2	2	2	2	2	2	2	2	2	2	2	2	2	2	2	2	2	2	2	2	2	2
F140		1	1	1	1	1	1	1	1	2	2	2	2	2	2	2	2	2	2	2	2	2	2	2	2	2	2	2	2	2	2	1	1	1	1	1	1	1	1	1	1	1	1	1	1	1	1	1	1
F141		2	2	2	2	2	0	0	0	0	0	0	0	0	0	0	0	0	0	0	0	0	0	0	0	0	0	0	0	0	0	0	0	0	0	0	0	0	0	0	0	0	0	0	0	0	0	0	0
F142		1	1	1	1	1	1	1	1	1	1	1	1	1	1	1	1	1	1	1	1	1	1	1	1	1	1	1	1	1	1	1	1	1	1	1	1	1	1	1	1	1	1	1	1	1	1	1	1
F143		2	2	2	2	2	2	2	2	2	2	2	2	2	2	1	1	0	1	1	1	0	0	0	0	0	0	0	0	0	0	0	0	0	0	0	0	0	0	0	0	0	0	0	0	0	0	0	0
F144		2	2	2	2	2	2	2	2	2	2	2	2	2	2	2	2	2	2	2	2	2	2	2	2	2	2	2	2	2	2	2	2	2	2	2	2	2	2	2	2	2	2	2	2	2	2	2	2
F145		1	1	1	1	1	1	1	1	1	1	1	1	1	1	1	1	1	2	2	2	2	2	2	2	2	2	2	2	2	2	2	1	1	0	0	0	0	0	0	0	0	0	0	0	0	0	0	0
F146		1	1	1	1	1	1	1	1	1	1	1	1	1	1	1	1	1	1	1	1	1	1	1	1	1	1	1	1	1	1	1	1	1	1	1	1	1	1	1	1	1	0	0	1	1	1	.	1
F147		0	.	0	1	1	2	2	2	2	1	1	1	1	1	1	1	1	1	1	1	1	1	1	2	2	2	1	1	1	1	1	1	1	1	1	1	1	1	1	1	1	1	1	1	1	1	1	1
F148		1	1	1	1	1	1	1	1	1	2	2	2	2	2	2	2	2	2	2	2	2	2	2	2	2	2	2	2	2	2	2	2	2	2	2	2	2	2	2	2	2	2	2	2	2	2	2	2
F149		1	1	1	1	1	1	1	2	2	2	2	2	2	2	2	2	2	2	2	2	2	2	2	2	2	2	2	2	2	2	2	2	2	2	2	2	2	2	2	2	2	2	2	2	2	2	2	2
F150		.	1	2	2	.	1	1	1	0	0	0	0	0	0	0	0	0	0	0	0	1	1	1	1	1	1	1	1	1	1	1	1	1	1	1	1	1	1	1	1	1	1	1	1	1	1	1	1
F151		0	.	1	1	1	1	1	.	1	1	1	1	0	1	1	1	1	1	1	1	1	1	1	1	1	1	1	1	0	0	0	0	0	0	1	1	1	1	1	1	1	1	1	1	1	1	1	1
F152		2	2	2	2	2	2	2	2	2	2	2	2	2	2	2	2	2	2	2	2	1	1	1	1	1	1	1	1	1	1	1	1	1	1	1	1	1	1	1	1	1	1	1	1	1	1	1	1
F153		1	1	1	1	1	1	0	0	0	0	0	0	0	0	0	0	0	0	0	0	0	0	0	0	0	0	0	0	0	0	0	0	0	0	0	0	0	0	0	0	0	0	0	0	0	0	0	0
F154		2	2	2	2	2	2	2	2	2	1	1	1	1	1	1	1	1	1	1	1	1	1	1	1	1	1	1	1	1	0	0	0	0	0	0	0	0	0	0	0	0	0	0	0	0	0	0	0
F155		2	2	2	2	2	2	2	1	1	0	0	0	0	0	0	0	0	0	0	0	0	0	0	0	0	0	0	0	0	0	0	0	0	0	0	0	0	0	0	0	0	0	0	0	0	0	0	0
F156		1	1	1	1	1	1	1	2	1	.	1	1	1	0	0	0	0	0	0	0	0	0	0	0	0	0	0	0	0	0	0	0	0	0	0	0	0	0	0	0	0	0	0	0	0	0	0	0
F157		1	1	1	1	1	1	1	2	1	2	1	1	1	1	2	2	2	2	2	2	2	2	2	2	2	2	2	2	2	2	2	2	2	2	2	2	2	2	2	2	2	2	2	2	2	2	2	2
F158		1	1	0	1	1	1	1	1	1	1	1	1	2	2	2	2	2	2	2	2	2	2	2	2	2	2	2	2	1	1	1	1	1	1	1	1	1	1	2	1	1	1	1	1	1	1	1	1
F159		2	2	2	2	2	2	2	2	2	1	1	1	1	1	0	0	0	0	0	0	0	0	0	0	0	0	0	0	0	0	0	0	0	0	0	0	0	0	0	0	0	0	0	0	0	0	0	0
F160		1	1	1	1	1	1	1	1	0	0	0	0	0	0	0	0	0	0	0	0	0	0	0	0	0	0	0	0	0	0	0	0	0	0	0	1	1	1	1	1	1	1	1	1	1	1	1	1
F161		0	0	0	0	0	0	0	0	0	0	0	0	0	0	0	0	0	0	0	0	0	0	0	1	1	1	1	1	1	1	1	1	1	1	1	1	1	1	1	1	1	1	1	1	1	1	1	1
F162		0	1	1	1	1	1	1	1	1	2	2	2	2	2	2	2	2	2	2	2	2	2	2	2	2	2	2	2	2	2	2	2	2	2	2	2	2	2	2	1	1	1	1	1	1	1	1	1
F163		1	1	1	1	1	1	1	1	1	1	1	1	1	1	2	2	2	1	1	1	1	1	1	1	1	1	1	1	1	1	1	1	1	1	1	1	1	1	1	1	1	1	1	1	1	1	1	1
F164		0	0	0	0	0	0	0	0	1	2	2	2	2	2	2	2	2	2	2	2	2	2	2	2	2	2	2	2	2	2	2	2	2	2	2	2	2	2	2	2	2	2	2	2	2	2	2	2
F165		2	2	2	2	2	2	2	2	2	1	1	1	.	1	1	1	1	1	1	1	1	1	1	0	0	0	0	0	0	0	0	0	0	0	0	0	0	0	0	0	0	0	0	0	0	0	0	0
F166		2	2	2	2	2	2	2	2	2	2	2	2	2	2	2	2	2	2	2	2	2	2	2	2	2	2	2	2	0	0	0	0	0	0	0	1	1	1	1	1	1	1	1	1	1	1	1	1
F167		2	2	2	2	2	2	2	2	2	2	2	2	2	2	2	2	2	2	2	2	2	2	2	2	2	2	2	2	2	2	2	2	2	2	2	2	2	.	2	2	2	2	2	2	2	.	2	2
F168		2	2	2	2	2	2	2	2	2	1	1	1	1	1	1	1	1	1	1	1	1	1	1	1	1	1	1	1	1	1	1	1	1	1	1	1	1	1	1	1	1	1	1	1	1	1	1	1
F169		1	1	1	1	1	1	1	1	1	1	1	1	1	1	1	1	1	1	0	0	0	0	0	0	0	0	0	0	1	1	1	1	1	1	1	1	1	1	1	1	1	1	1	1	1	1	1	1
F170		1	1	1	1	1	1	1	1	1	1	1	.	1	1	1	1	1	1	0	0	0	0	0	0	0	0	0	0	1	1	1	1	1	1	1	1	1	1	1	1	1	1	1	1	1	1	1	1
F171		1	1	1	1	1	1	1	1	1	1	1	1	1	2	2	2	2	2	2	2	2	2	2	2	2	2	2	2	2	2	2	2	2	2	2	2	2	2	2	2	2	2	2	2	2	2	2	2
F172		1	1	1	1	1	1	1	2	2	2	2	2	2	2	2	2	2	2	2	2	2	2	2	2	2	2	2	2	2	2	2	2	2	2	2	2	2	2	2	2	2	2	2	2	2	2	2	2
F173		1	1	1	1	1	1	1	1	1	1	1	1	0	1	1	1	1	1	1	1	1	1	1	1	1	1	1	1	0	1	1	1	1	1	1	1	0	1	0	1	0	0	0	0	0	0	0	0
F174		1	1	1	1	1	2	2	1	1	1	.	0	1	1	1	1	0	1	1	1	1	0	0	0	0	0	0	0	0	0	0	1	0	0	1	1	0	1	1	1	1	1	1	1	1	1	1	1
F175		0	0	0	0	0	0	0	1	1	1	1	1	1	1	1	1	1	1	1	1	1	1	0	0	1	1	1	1	1	1	1	1	1	1	1	1	1	1	1	1	1	1	1	1	1	1	1	1
F176		1	1	1	1	1	2	2	1	1	0	0	0	0	0	0	0	0	0	0	0	0	0	0	0	0	0	0	0	0	0	0	1	0	0	1	1	0	1	1	1	1	1	1	1	1	1	1	1
F177		0	1	1	1	1	1	1	1	0	0	0	0	0	0	0	0	0	0	0	0	0	0	0	1	1	1	1	1	1	1	1	1	1	1	1	1	1	1	1	1	1	1	1	1	1	2	1	1
F178		1	1	1	1	1	1	1	0	0	0	0	0	0	0	0	0	0	0	0	0	1	1	1	1	1	1	1	1	1	1	1	1	1	1	1	1	1	1	1	1	1	1	1	1	1	1	1	1
F179		2	2	2	2	2	2	2	2	2	2	2	2	2	2	2	2	2	2	2	2	2	2	2	2	.	2	2	2	2	2	2	2	2	2	2	2	2	2	2	2	2	2	2	2	2	2	2	2
F180		0	0	0	0	0	0	1	1	1	1	1	1	1	1	1	1	1	1	1	1	1	1	1	1	1	1	1	1	1	1	1	1	1	1	1	1	1	1	1	1	1	1	1	1	1	1	1	1
F181		2	2	2	2	2	2	2	1	1	1	1	1	1	1	1	1	1	1	1	1	1	1	.	0	1	1	1	1	1	1	1	1	1	1	1	1	1	1	1	1	1	1	1	1	1	1	1	1
F182		0	0	.	1	1	1	1	.	1	1	1	1	1	1	1	1	1	1	1	1	1	1	1	1	1	1	1	1	1	1	1	1	1	1	1	1	1	1	1	1	1	1	1	1	1	1	1	1
F183		1	1	1	1	1	1	1	1	1	1	1	1	0	1	1	1	1	1	1	1	2	2	2	2	2	2	2	2	2	2	2	2	2	2	2	2	2	2	2	2	2	2	2	2	2	2	2	2
F184		1	1	1	1	1	1	1	1	1	1	1	1	1	1	1	1	1	1	0	0	0	0	0	0	0	0	0	0	1	1	1	1	1	1	1	1	1	1	1	1	1	1	1	1	1	1	1	1
F185		1	1	1	1	1	1	1	1	1	1	1	.	1	1	1	1	1	1	0	0	0	0	0	0	0	0	0	0	1	1	1	1	1	1	1	1	1	1	1	1	1	1	1	1	1	1	1	1
F186		2	2	2	2	2	2	1	.	1	1	1	1	1	1	1	1	1	1	1	1	1	1	1	0	0	0	1	1	1	1	1	1	1	1	1	1	0	0	0	0	1	0	0	0	0	0	0	2
F187		2	2	2	2	2	2	2	0	0	0	0	0	0	0	0	0	0	0	0	0	0	0	0	0	0	0	0	0	0	0	0	0	0	0	0	1	1	1	2	2	2	.	1	1	1	1	2	2
F188		1	1	1	2	1	1	1	0	0	0	0	0	0	0	0	0	0	0	0	0	0	0	0	0	0	0	0	0	0	0	1	1	1	1	1	1	1	1	1	1	1	1	1	1	1	1	1	1
F189		1	.	0	1	1	1	1	1	1	1	1	1	1	1	1	1	1	1	1	1	1	1	1	1	1	1	1	1	1	1	1	1	1	1	1	0	0	0	0	0	0	0	0	0	0	0	0	0
F190		1	1	1	1	1	1	1	1	1	1	1	1	1	1	1	1	1	1	1	1	1	1	1	1	1	1	1	1	1	1	1	1	1	1	1	1	0	0	0	0	0	0	0	0	0	0	0	0
F191		0	0	.	.	0	1	1	0	0	0	0	0	.	1	1	1	1	1	1	1	1	1	.	0	0	0	0	0	0	0	0	0	0	0	0	0	0	0	0	0	0	0	0	0	0	0	0	.
F192		1	1	1	1	1	2	2	1	1	0	0	0	.	0	0	0	0	0	0	0	0	0	0	0	0	0	0	0	0	0	0	0	0	0	0	0	0	1	1	1	1	1	1	1	1	1	1	1
F193		1	1	0	1	1	1	1	1	1	1	1	1	1	1	1	1	1	1	1	1	1	1	1	1	1	1	1	1	1	1	1	1	1	1	1	1	1	1	1	1	1	1	1	1	1	.	1	1
F194		1	1	1	1	1	2	2	1	1	0	0	0	1	0	0	0	0	0	0	0	0	0	0	0	0	0	0	0	0	0	0	0	0	0	0	0	0	1	1	1	1	1	1	1	1	1	1	1
F195		2	2	2	2	2	2	2	2	2	2	2	2	2	2	2	2	2	2	2	2	2	2	2	2	2	2	2	2	2	2	2	2	2	2	2	2	2	2	2	2	2	2	2	2	2	2	2	2
F196		1	2	2	2	1	1	1	1	1	0	0	0	0	0	0	0	0	0	0	0	0	0	0	0	0	0	0	0	0	0	0	0	0	0	0	0	0	1	1	1	1	1	1	1	1	1	1	1
F197		0	1	1	1	1	1	1	1	1	1	1	1	1	1	2	2	2	2	2	2	2	2	2	2	2	2	2	2	2	2	2	2	2	2	2	2	2	2	2	2	2	2	2	2	2	2	2	2
F198		1	1	1	1	1	1	1	2	1	.	1	1	1	1	2	2	1	2	1	1	.	2	1	1	.	1	1	2	1	1	1	1	1	1	1	1	.	1	1	1	1	1	1	1	1	1	1	1
F199		1	1	0	1	1	1	1	1	1	1	1	1	0	0	1	1	1	1	1	1	1	1	1	1	1	1	1	1	1	1	1	1	1	0	1	0	.	1	1	1	1	1	1	1	1	1	1	0
F200		2	2	2	2	2	2	2	2	2	2	2	2	2	2	2	2	2	2	2	2	1	1	1	1	1	1	1	1	1	1	1	1	1	1	1	1	1	1	1	1	1	1	1	1	1	1	1	1
F201		1	1	1	1	1	1	1	1	1	1	1	1	1	1	1	1	1	1	1	1	1	1	1	1	1	1	1	1	1	1	1	1	1	1	1	1	1	1	1	1	1	1	1	1	1	1	1	1
F202		1	1	1	1	1	1	1	0	0	0	0	0	0	0	0	0	0	0	0	0	0	0	0	0	0	0	0	0	0	0	0	0	0	0	1	1	1	1	1	1	1	1	1	1	1	1	1	1
F203		0	0	0	0	0	0	0	0	0	0	0	1	1	1	1	1	1	1	1	1	1	1	1	1	1	1	1	1	1	2	2	2	2	2	2	2	2	2	2	2	2	2	2	2	2	2	2	2
F204		0	0	0	0	0	0	0	0	0	1	1	1	1	1	2	1	1	1	1	1	1	1	1	1	1	1	1	1	1	2	2	2	2	2	2	2	2	2	2	2	2	2	2	2	2	2	2	2
F205		2	2	2	2	2	2	2	2	2	2	2	2	2	2	2	2	2	2	2	2	2	2	2	2	2	2	2	2	2	1	1	1	1	2	2	2	2	2	2	2	2	2	2	2	2	2	2	2
F206		1	1	1	1	1	1	1	1	1	1	1	1	1	1	1	1	1	1	1	1	1	1	1	1	1	1	1	1	1	1	1	1	1	1	1	1	1	1	1	1	1	1	1	1	1	1	1	1
F207		0	1	1	1	1	1	1	1	1	1	1	1	1	1	1	1	0	1	1	1	1	1	1	1	.	1	1	1	1	1	1	1	1	1	1	1	1	1	1	1	1	1	1	1	1	2	1	2
F208		0	1	1	1	1	1	1	.	1	2	2	2	2	2	2	2	2	2	2	2	2	2	2	2	2	2	2	2	2	1	1	1	1	1	1	1	1	1	1	1	1	1	1	1	1	1	1	2
F209		1	1	1	1	1	1	1	1	1	1	1	1	1	1	1	1	1	1	1	1	1	1	1	1	1	1	1	1	1	1	1	1	1	0	0	0	0	0	0	0	0	0	0	0	0	0	0	1
F210		1	1	1	1	1	1	1	1	1	1	1	1	1	1	1	0	0	0	0	0	0	0	0	0	0	0	0	0	0	0	0	0	0	0	0	0	0	0	0	0	0	0	0	0	0	0	0	0
F211		0	.	0	1	1	1	1	1	1	1	1	1	1	0	0	0	0	0	0	0	0	0	0	0	0	0	0	0	0	0	0	0	0	0	0	0	0	0	0	0	0	0	0	0	0	0	0	0
F212		0	0	0	0	0	0	0	1	1	1	1	1	1	1	1	1	1	1	1	2	2	2	2	2	2	2	2	2	2	2	2	2	2	2	2	2	2	2	2	2	2	2	2	2	2	2	2	2
F213		2	2	2	2	2	1	1	1	1	1	1	1	1	1	1	1	1	1	1	1	1	1	1	1	1	1	1	1	1	1	1	1	1	1	1	1	1	1	1	0	0	1	1	1	1	1	1	1
F214		0	1	1	1	1	1	1	1	2	2	2	1	1	1	1	1	1	1	1	1	2	.	1	2	.	.	2	2	2	2	2	2	2	2	2	2	2	2	2	2	2	2	2	2	2	2	2	2
F215		0	0	0	0	0	0	0	0	0	0	0	0	0	0	0	0	0	0	0	0	0	0	0	0	0	0	0	0	0	0	0	0	0	0	0	0	0	0	0	0	0	0	0	0	0	0	0	0
F216		1	1	2	2	1	.	1	0	0	0	0	0	0	0	0	0	0	0	0	0	0	0	0	0	0	0	0	0	1	1	1	1	1	1	1	1	1	1	1	1	1	1	1	1	1	1	1	1
F217		0	1	1	1	1	1	1	1	1	2	2	2	2	2	2	1	1	1	1	1	1	1	1	1	1	1	1	1	1	1	1	1	1	1	1	1	1	1	1	1	1	1	1	1	1	1	1	1
F218		0	0	0	0	0	0	0	0	0	0	0	0	0	0	0	0	0	0	0	0	0	0	0	0	0	0	0	0	0	0	0	0	0	0	0	0	0	0	0	0	0	0	0	0	0	0	0	0
F219		1	1	.	1	1	1	1	2	1	1	1	1	1	1	1	1	1	1	1	1	1	1	0	0	1	1	1	1	1	1	1	1	1	1	1	1	1	1	1	1	1	1	1	1	1	1	1	1
F220		1	1	1	1	1	2	1	2	0	0	0	0	0	0	0	0	0	0	0	0	0	0	0	0	0	0	0	0	0	0	0	0	0	0	0	0	0	0	0	0	0	0	0	0	0	0	0	0
F221		2	2	2	2	2	2	2	2	2	2	2	2	2	2	2	2	2	2	2	2	2	2	2	2	2	2	2	2	2	2	2	2	2	2	2	1	1	1	1	1	1	1	1	1	1	1	1	0
F222		0	0	0	0	0	0	0	0	1	1	1	1	1	1	1	1	1	1	1	1	1	1	1	1	1	1	1	1	1	1	1	1	0	0	0	0	0	0	0	0	0	0	0	0	0	0	0	0
F223		1	1	2	2	1	1	1	1	1	1	1	1	1	1	1	1	0	1	.	0	1	1	1	1	1	1	1	1	1	.	1	1	1	1	2	1	1	1	2	1	1	1	1	1	1	1	1	1
F224		2	2	2	2	2	2	2	2	2	2	2	2	2	2	2	2	2	2	2	2	2	2	2	2	2	2	2	2	2	2	2	2	.	1	1	1	1	1	1	1	1	1	1	1	1	1	1	1
F225		1	2	1	1	1	1	1	1	1	1	1	1	1	1	2	1	1	1	1	1	1	1	1	1	1	1	1	1	1	1	1	1	1	1	1	1	1	1	0	0	0	0	0	0	0	0	0	0
F226		2	2	2	2	2	2	2	2	2	2	2	2	2	2	2	2	2	2	2	2	2	2	2	2	2	2	2	2	2	2	2	2	2	2	2	2	2	2	2	2	2	2	2	2	2	2	2	2
F227		1	1	2	.	1	0	1	1	1	1	1	1	1	1	1	1	1	1	1	1	1	1	.	2	2	2	2	2	2	2	2	2	2	2	2	2	2	2	2	2	2	2	2	2	2	2	2	2
F228		1	1	1	1	1	1	1	1	1	1	1	1	1	1	1	1	1	1	1	1	2	2	2	2	2	2	2	2	2	2	2	2	2	2	2	2	2	2	2	2	2	2	2	2	2	2	2	2
F229		1	1	1	1	1	1	1	1	1	2	2	2	2	2	2	2	2	2	2	2	2	2	2	2	2	2	2	2	2	2	2	2	2	2	2	2	2	2	2	2	2	2	2	2	2	2	2	2
F230		2	2	2	2	2	2	2	2	2	1	1	1	1	1	1	1	1	1	1	1	1	1	1	1	1	1	1	1	1	1	0	0	0	0	0	0	0	0	0	0	0	0	0	0	0	0	0	0
F231		0	0	0	0	0	1	1	1	1	1	1	1	1	1	1	1	1	1	1	1	1	1	1	1	1	1	1	1	1	1	1	1	1	1	1	1	1	1	1	1	1	1	1	1	1	1	1	1
F232		0	0	0	0	0	1	1	1	1	.	.	0	.	0	0	0	0	1	0	0	1	0	0	1	1	1	1	0	1	1	1	1	1	1	1	1	1	1	1	1	0	0	1	1	0	0	0	1
F233		1	1	1	1	0	0	0	.	1	1	1	1	2	2	2	2	2	2	2	2	2	2	2	2	2	2	2	2	2	2	2	2	2	2	2	2	2	2	2	2	2	2	2	2	2	2	2	2
F234		0	0	0	0	1	1	1	1	1	1	1	1	1	1	2	2	2	2	2	2	2	2	2	2	2	2	2	2	2	2	2	2	2	2	2	2	2	2	1	1	1	1	1	1	1	1	1	1
F235		1	1	1	1	1	1	1	0	0	0	0	0	0	0	0	0	0	0	0	0	0	0	0	0	0	0	0	0	0	0	0	0	0	0	0	0	0	0	0	0	0	0	0	0	0	0	0	0
F236		1	1	1	1	1	1	1	2	1	1	1	1	1	1	1	1	1	1	1	1	2	2	2	2	2	2	2	2	2	2	2	2	2	2	2	2	2	2	2	2	2	2	2	2	2	2	2	2
F237		0	0	0	0	0	1	1	.	.	2	1	1	.	.	1	1	1	1	1	1	1	1	1	1	1	1	1	1	1	1	1	1	1	1	1	1	1	1	1	1	1	0	0	1	1	.	.	1
F238		0	0	0	0	0	1	1	1	1	1	1	1	1	1	1	1	1	1	1	1	1	1	1	1	1	1	1	1	1	1	1	1	1	1	1	1	1	1	1	1	1	1	0	1	1	1	0	0
F239		1	1	0	0	1	1	1	1	1	1	1	1	1	1	1	1	1	1	1	1	1	1	1	1	1	1	1	1	1	1	1	1	1	1	1	1	1	1	1	1	2	1	1	1	1	0	0	0
F240		2	2	2	2	2	2	2	2	2	2	1	1	1	1	1	1	1	1	1	1	1	.	1	1	1	1	1	.	1	1	1	1	1	1	1	1	1	1	1	1	1	1	1	1	1	1	1	.
F241		0	0	0	0	0	0	0	0	0	1	1	2	2	2	2	2	2	2	2	2	2	2	2	2	2	2	2	2	2	2	2	2	2	2	2	2	2	2	2	2	2	2	2	2	2	2	2	2
F242		1	1	1	1	1	1	1	1	1	1	1	1	1	1	1	1	1	1	1	1	1	1	1	1	1	1	1	1	1	1	1	1	1	1	2	2	2	2	2	2	2	2	2	2	2	2	2	2
F243		1	1	2	2	1	1	1	1	1	1	1	.	1	1	1	1	1	1	1	1	1	1	1	1	1	1	1	1	1	1	1	1	1	1	1	1	1	1	1	1	1	1	1	1	1	1	1	1
F244		1	1	1	1	1	1	1	1	1	1	1	1	1	1	1	1	1	1	1	1	1	1	1	1	1	1	1	1	1	1	1	1	1	1	1	1	1	1	2	2	1	.	1	1	1	1	2	2
F245		1	1	1	1	1	1	1	.	1	0	0	0	0	.	1	1	1	0	0	0	0	0	0	0	0	0	0	0	0	0	0	0	0	0	0	0	0	0	0	0	0	0	0	0	0	0	0	0
F246		1	1	1	1	1	1	1	1	1	1	1	1	1	1	1	1	1	0	0	0	1	1	0	0	1	1	1	1	1	1	1	1	1	1	1	1	1	1	1	1	1	1	1	1	1	1	1	1
F247		1	1	1	1	1	1	1	1	1	1	1	1	1	1	1	1	1	1	1	1	1	1	1	1	1	1	1	1	1	1	1	1	1	1	1	1	1	1	1	1	1	1	1	1	1	1	1	1
F248		2	2	2	2	2	2	2	2	1	1	1	1	.	1	1	1	1	1	1	1	1	1	1	1	1	1	1	1	1	1	1	1	1	1	1	1	1	1	1	1	1	1	1	1	1	1	1	1
F249		1	1	1	1	1	0	0	0	1	1	1	1	1	1	1	1	1	1	1	1	1	1	1	1	1	1	1	1	2	2	2	2	2	2	2	2	2	2	2	2	2	2	2	2	2	2	2	2
F250		1	1	2	2	1	1	1	0	.	1	.	.	1	1	1	0	0	0	0	0	0	0	0	0	0	0	0	0	0	0	0	0	0	0	0	0	0	0	0	0	0	0	0	0	0	0	0	0
F251		0	0	0	0	0	0	0	0	0	0	0	0	0	0	0	0	0	0	0	0	0	0	0	0	0	0	0	0	0	0	0	0	0	0	0	0	0	0	0	0	0	0	0	0	0	0	0	0
F252		1	1	1	1	1	1	1	0	0	0	0	0	0	0	0	0	0	0	0	0	0	0	0	1	1	1	0	0	1	1	1	1	1	1	1	1	1	1	1	1	1	1	1	1	1	1	1	1
F253		2	2	2	2	2	2	2	1	1	1	1	1	1	1	1	1	1	1	1	1	1	1	1	1	1	1	1	1	1	1	1	1	1	1	1	1	1	1	1	1	1	1	0	1	1	1	1	1
F254		2	2	2	2	2	2	2	1	1	1	1	1	1	1	1	1	1	1	1	1	1	1	1	1	1	1	1	1	1	1	1	1	1	1	1	1	1	1	1	1	1	1	1	1	1	1	1	1
F255		.	1	1	1	1	1	1	1	1	1	1	1	0	0	0	0	0	0	0	0	0	0	0	0	0	0	0	0	0	0	0	0	0	0	0	0	0	0	0	0	0	0	0	0	0	0	0	0
F256		1	1	1	1	1	1	1	1	0	0	0	1	1	1	1	1	1	1	1	1	1	1	1	1	1	1	1	1	1	1	1	1	1	1	1	1	1	1	2	1	1	1	1	1	1	1	1	1
F257		0	0	0	0	0	0	0	0	0	0	0	0	0	0	0	0	0	0	0	0	0	0	0	0	0	0	0	0	0	0	0	0	0	0	1	1	1	1	1	1	1	1	1	1	1	1	1	1
F258		2	2	2	2	2	2	2	2	2	1	1	1	1	0	1	1	1	1	1	1	1	1	1	1	1	1	1	1	1	1	1	1	1	1	1	1	1	1	1	1	1	1	1	1	1	1	1	1
F259		2	2	2	2	2	2	2	2	2	2	2	2	2	2	2	2	2	2	2	2	2	2	2	2	2	2	2	2	2	2	2	2	2	2	2	2	2	2	2	2	2	2	2	2	2	2	2	2
F260		2	2	2	2	2	2	2	.	.	1	1	1	0	1	1	1	1	1	1	1	1	1	1	2	2	2	2	2	1	1	1	1	1	1	1	1	1	1	1	1	1	1	1	1	1	1	1	1
F261		2	2	2	2	2	2	2	1	1	1	1	1	1	1	1	1	1	1	1	1	1	1	1	1	1	1	1	1	1	1	1	1	1	2	2	2	2	2	2	2	2	2	2	2	2	2	2	2
F262		0	0	0	0	0	0	0	0	0	0	0	0	0	1	1	1	1	2	2	2	2	2	2	2	2	2	2	2	2	2	2	2	2	2	2	2	2	2	2	2	2	2	2	2	2	2	2	2
F263		1	.	0	1	1	0	0	0	1	1	1	1	1	1	1	1	1	1	1	1	1	1	1	1	1	1	1	1	1	1	1	1	1	1	1	1	1	1	1	1	1	1	1	1	1	1	1	1
Ye478		2	2	2	2	2	2	2	2	2	2	2	2	2	2	2	2	2	2	2	2	2	2	2	2	2	2	2	2	2	2	2	2	2	2	2	2	2	2	2	2	2	2	2	2	2	2	2	2
R08		0	0	0	0	0	0	0	0	0	0	0	0	0	0	0	0	0	0	0	0	0	0	0	0	0	0	0	0	0	0	0	0	0	0	0	0	0	0	0	0	0	0	0	0	0	0	0	0
Ye478×R08		1	1	1	1	1	1	1	1	1	1	1	1	1	1	1	1	1	1	1	1	1	1	1	1	1	1	1	1	1	1	1	1	1	1	1	1	1	1	1	1	1	1	1	1	1	1	1	1
[truncated: 423 more columns]

## Sheet: Marker IDs
Marker Name	Chr	Position	Sequence
*SYN11122	1	3050991	TCACGTACGTGTCCTCTATGCATGCATATGCATGTGTATGTGCAGGATTAGATTGGATCC[A/G]GAGATATGAAAAGATGAACAAGGAAAGAGCTCGGTGTTGTCCATGGATCGAAAAGAGTAA
*SYN11114	1	3011929	ATCAGCCTCCTCTCTCTAGCGTTTTCGCTTCATCTTCTGGTGATGACCAAGATAATGTGT[A/G]TGGACGTCCTAGTCCAAATCCAAGACCTGAGGGTGAGCAGCCTCTCATGGGTAACTCAGG
*PZE-101001107	1	2028149	GATAATTGTTTTCAGCAGCAAGTTACTTCTACAAAGAAAACAATCTGGTC[A/C]TTCGCCTTGGGACACCACAGTATCCTCATAGATTACCAAAAGAATAGGTA
*PZE-101001044	1	1953111	CTAGTGAAAGATCCTAGCTTCTTGCCCTCAAGGCTAGCTGCGACAGATTC[A/G]CAAAGCTTCTCTGCAATTTCCTCTGCCTGCATAAGGCTAGCCTTCTTCAG
*SYN30750	1	3158895	ATTGTTGGAAGACAANATTTCATTTATTTCGGGACCATTTTGACCAGGATTTGCTGGCAC[A/G]GAAGAACGATCACTGAAACATAACAGAAAACTATAAATGAACTACCCTACAGCAACTGAA
*PZE-101005818	1	NA	AGAGTATTTCCTGCTTTCCGATATTCCCAGCCATTCTTTCTCAGCCTTCA[T/C]GATACAATAATGCCGACTTTATTCCCGGATGTATTACAGCTCTTCCTTCC
*SYN10708	1	4737664	TTTTTCTTACATAACTGCAGTGCTGAGATTTTTCAGTAGTAAATACCGGGATTGTGGATT[A/G]TGCTGATCAGTTTCATTTCGAAATGTTTGTTACCAGACTTGAGCAACATTTGTTTGTACT
*SYN14143	1	9416770	TCCATGGAAGCAATTACCGAGGTAGGTTTCAAGACCACTATCCTGGTGTGTTTGGGAAGC[T/C]TATCTTCCTTCACATGAGCTGCATCAGACTTGTGCACGTTGCTCCTGTCTGTTCTGTTTC
*PZE-101019726	1	11450471	ATTCTTCTTTAATTTGTCTTTTGAAACTGCAGCACCCCATTCGAGCTGCA[T/C]GACGACTCATACGTCCTAAAAGAAATGCGATTCTGTGGAAGAGAACAACA
*SYN5056	1	15730086	TGCTGTGCTTCAGGATGTCTGATAAACTTGCTCCTACAATCTGTAGGAAGATTTCAGGAA[T/C]TTCTGGTCCGAGTGCCCATGGGACGAGGATTTGAAGTATGCACAAGCTGTTTGTGACAAG
*PZE-101027807	1	16551878	TATAAACTTGCGAGAATGTGTGGATGATATTGCAGCTTTAATGTTATTGT[T/G]AGGATGTTGTTAGCACACTGGCCAAGTTAGTCATACCTATTAAATAGTGG
*PZE-101029689	1	NA	GCATCTCGTACTCGAGAAGTGCAAGACAAGAACGTGGCTCCTAATGTTTC[A/G]TCTACTGATGCTACCACTGATCCCTCAAGTGTACGGGTTCCTCCTGCAGC
*PZE-101033801	1	NA	ATTTAAAAAAAAACAGTATTGGTGATCACTAATACCACTATTGGGGATGA[A/C]TTATTGATGAGCTGCTGGAGATGCTCTTATGCATCCTGATTCCTGGAGTG
*PZE-101036683	1	NA	CTCCCAGAAGATATTTAGTCAAGTCGTTATTGAGAGATAGGTGCATTGCC[A/G]TTGCTGCATTGCATAAAGAGGGAGCTCAATTAGGCATTGAGCCCTAGAGC
*PZE-101040677	1	27607789	GATCACTTGTTGTTCACCTGTTTGTAGATCTTAGGAGATGGGGATGTATC[A/G]GTTAAGTTGAATATCAAGGCTGGAGCGTTTTCAGCTTCAGCTAAAGAGAA
*PZE-101043670	1	29847385	CAGAAACCATCATTCTTGCTGCATTTGAATGACGTGAAATCGTGGCATTC[T/C]ACCATAGTATTTACAGAGCTAGTGCCCGAGTAATTTTTTAGGTGCAGCAC
*PZE-101043682	1	29889332	TATCTAGAACGACATCTAGCTAGTTAGAGGCAGTACAGCAGAGATGAAGA[T/G]GTTAGCTGCTACTGTGCTATGTACATGTACAATAAGGAGGCGATGCGCAT
*PZE-101046132	1	32025664	AAGGTAAGCGCGGCGTACTTGACGATGGGCCGGAGGTCGAGCCTCTGCGA[A/G]GAAATCATGAGATGTAGCAACTGAGGTCTATCAGGGTTTTGAAGACGGGT
*PZE-101049608	1	NA	TGGAACAAATGCCCATGTGAGATAAGCCTTGTTTAGCCTCTGTTGATACT[T/G]GGCGTCTTCTATTAAAGCTGCACGCTGAAAACAATCATGTAACACAAATA
*SYN450	1	35968064	ATTTATATTTCAGGTGAATGGTGGACGTGATAGCCGAGCTATAGGAGCATATGAACTAGC[A/G]AAAGCTGTGGAAGAATTGGGCGCAGGAGAAATACTTCTTAACTGCATTGATTGTGATGGT
*SYN11242	1	43112200	GCTCATCTGCATTGCTTTTGCCATAACTACAAAAATTTCAGCACAACTGAACCCTTTTCC[T/C]CAGAAGAGACCTGGATCAAGAATGTCCACTCAAGCAAAAGCCTTTAAGACGATGAGCATG
*PZE-101058322	1	NA	GTAGTAACAACAGTTAATCACTGGAATGTGTTCAGGGTTGCCGGAAAACA[A/G]TGTTTCATCTACTGTGATGTTTGATTTGTTTACCTTTATGACTTTTGTTC
*SYN36080	1	44961958	AAGGAGTCCAGGGAAGTCAGGATCACACTTCAACCCAAGCAGTGATTTGTTCCAACCTAA[T/C]GAAAAGAAGGACATCATAACATCNACGGCATCCTGGCTGGCCATGGTTGGTNTTCTGGCT
*PZE-101065758	1	48812512	ATCAAAACTTGGAAACATGTGACCATAGTTCTAAGTTGTACCTACGCCCA[A/G]GTGAATATGGCACAGGATTCAAGATCTGCCCTTGTAGCACAATGCCACAG
*PZE-101066291	1	49515795	ATTTCGTTCGCTCGGATCCTAGAATTTCTCCGGAATGTTTGATGGAAGGC[A/G]TTAAATTTTGTCTAGACTTCCATGAACGAAGCCTGCAGCTGAGCTGCATT
*SYN29479	1	50811460	AATTCAATGTAGAATCTCAAGAGCTGTATTTATCAAGTAGTAACTGTATCAAGGCCAAAA[T/C]TGCTCAAGGACATGGAAAGTGATGTTGTGTGGCTAATGGACACAGAAAAGTTCAATTGGT
*SYN37775	1	47266550	ATTATGGTGATTGTATTGTTTTTAATTAAATTGCCAAGCTTGATTTTTGTCAAGGCGACG[T/C]TGGAAGGTTGCACAGAATTTTGACAGTGTCTCTGGTTTCATTTTGAAAGCACTCGAAGTT
*PZE-101063113	1	46529615	CTGAAGGTTTCCAACGAACGAGCTAGAATTGAACTTGTTGGAGAGAGCTG[A/C]AGGCACAGGTCCCGAGAGATTGTTGTAGGACACATTGAAAGAACCGAGAT
*PZE-101071273	1	53750599	TTCTTTCTTGCAAGTAAATAAACGCATGCAGTGAAAATGTGGAGGAGCGC[A/G]CGTACACGTAGAAGGAAGTGTGAGGGCGACGTGTATCTACCGAGTTCTAT
*SYN6888	1	62011928	TGAGGAATTTATGAAGCATTACTTTGCAACGAAGCTTGACGGAAGGAAGCACCTAGACAG[A/G]TTGAAGTTGGAGCAGTAGGCAGTAGCTATCTCTACCGTATCTATCTCGCTGGAGGGACCA
*SYN3987	1	65684943	AAACAGAGACTCTTTGATTGTAGGAGCTGATCCACTCATTCTATATCTGTGTTATCCTCT[T/C]TGCTGCTGCCGCTTGTGCTGCTACTGCATTGCTCATCTTCCATTCGTGGAAGGCCAGAGA
*SYN20147	1	66741827	AACTTGAAAAGGTTCAGCAGGAGATTCCACAATTCAAAGAAGACTGGGAAACCGCTGAGG[T/C]GGCTAAGTCAGACGTCATTGAGGAGCTAGAGAGAACTAATAGACTTGTCGACGAGCTGAA
*PZE-101084096	1	NA	TCGTTGTCTGTCTCTGAGTGAGTCTTGATCTTGACACAGGCAGCAGGGCC[A/C]GAGAAGTCGAGAACTGTTGTGAGGAACTAGCAGGTGAGAGATCAGGCCGG
*PZE-101084850	1	NA	GATGGGTTCCTTGGCCCCCAGTACGAACACTCAGGCAGTGGCCACCTCGG[T/C]GTAGGTACAAAGCTTCCTTCTCAGCCACTTTCAGGATCCGATTGCAGTAC
*SYN7011	1	79409268	TGGGNAGTGTAAAGTAGACTGACTGGTCCAAGAAGGATTTGGAGTCTTGGCAACGTGGAC[T/G]GAGCAGAATAAGAGAGTTTTGCAGTTGGGAGGANATCAGCATTAAGCTACTGTTTATTAG
*PZE-101090729	1	NA	TTTGTTCAAAAACTGCTATTTTGCATTTGTCCGTGAATCAGTTTTTTGCA[T/G]CATTGTTGAAGTTGAACGCTCTGATGTCATGCGTAGCTGCTAATCTGTTT
*PZE-101091535	1	NA	TCGGCCCAATTTCTCCCCTTTTTTATGTTGCTAGCTGTTGCTTGTGTTCA[A/C]AGTCCAAGATCCAAAGAACGCACATCCTTGCCTCCCGTGGAGGAGGATGT
*PZE-101093764	1	NA	GTTCATGGAATTTTAACACCATGGATTTGTTTGCCCAGCTCATAAATGTT[T/G]CTTTATTAGCTCTGCTGCCTTGCCTGAAGTGTCAATTGTTGATTGGGATG
*PZE-101100634	1	NA	TTTTTCTGTCGCAGCTCCTCTTTGCCAGGGATTTGCACTAGACTCACCTT[T/C]CAACAGAAAAGATCAATTTTAGCCTTTATCATTAGTTATTGAATAAACAT
*PZE-101101730	1	98002211	GCACTCGCACAAGACGCAAAAGCAATCTATGGCTCCATGTTACTGTAGTG[T/C]CTTCTCTGACGCTGCACAAGTTCATTTTTTTTTGGAAATGGAAACATCGT
*PZE-101111491	1	120343026	TCTACAATAAACTGCTTCAAGTATAAATGAAATCAACACTCTGCACGCTG[A/C]ACTATGACTCCTTTGGTAAGGCTAGACATCATTTTTGAACCACCTAGTTT
*PZE-101107894	1	113676933	GGCGGTTTGTTAAACGAGAAACACAGGGACTCATATGCAAAAAGGATTCG[T/G]GCCAAGGGGTACGCACGCACTGGAGCCACTGGATTAGATCTGAATGGCCA
*PZE-101106605	1	110913583	TTTCTTGTACTTTTATATAAGGTAGTCAGTGATGATAAGGACTCGGATGG[A/G]CTAGCTGTCTGGTTTCATGTATTTATCTGTCCTGGAAGGCGAATGAGTGA
*PZE-101105979	1	107458406	AGCTTCACTTCATTTTCCACTTTCTTACAACTGAAGAAGTGTACAAAAGA[T/G]AGAGTTTCAAGAGCAAGCAGTCAAGATTCCAGCTCGTGCTGCTCTGTTTG
*PZE-101108837	1	114901391	TGCGTGTTGGTCTCACAAAGAGGACCATGTCATCAGCATATAAAGATATA[T/C]GATGTAAACTGAGACCTCCAAGTATAGGCTGCAATAGGTTCTCTTGGCTG
*PZE-101113278	1	125520705	GAGGCCCAAATACAAGTCAGCATAAAGCACAAAAGCAGCAGCCAACGCCT[C/G]TGACATAATCAACATCCATCCAGATGGCATTCACGACATCCATGGGTGAG
*PZE-101116503	1	140259320	TACTAAAAACTTAGAGCCCATTTGGCAGCTCAGAGCAGTTCCGATTCTGT[T/G]GTGAAACACCAGAATCCCTTCCAAATGGGTAGGTAGAGAAATGTTTCTCC
*PZE-101119342	1	146113728	GAGGAAGCTGGATTGTTGCAGCTTCTATCTAATAGGAAGAAGCTTCACAG[A/G]ATTTCAATTTATGTTGATGATGTGGCTCTATTTTTGCACCCTACTCAGGA
*PZE-101124935	1	157241021	ATCATACGGCTAGTCATTAGAACGAACCTGACGAACTCCATAAGCCAGAC[A/G]GACACGCATGTGAGCAGTGGGTATAGTACGTACGTACTAGTAGTGGTCCT
*PZE-101121153	1	149618800	GAGCCAAAGACACATACTGGTGGTGTTATCATCAGCAGCTCTATTGTTCC[T/C]ACTGAAGGTACTATTGTAACTGTTGGAAGTATAACTGTTGGTGGAATTTC
*PZE-101129358	1	164916366	TAAAATCTATAGCTGTGGGGGTTTCCCCTGCAGCCTTTCTTTGTTAATTT[A/C]TTGTACAAATTTAGTCAACTAATCAAACCTATGATATTTTGGTTTAGGAT
*PZE-101129570	1	165406723	TCATCGTAGTCGCTAGCAGCAACACAGAAGATAACAAGCCTTACGTCATC[A/G]AACATTTGCAGCCATTTGCAGTTCCCATGCAAACCTCTACTGTTTATCCT
*PZE-101133944	1	173108053	AAAAACGATTTTATGCAAGGAAAACTACCATGAAGATTGTTCATTTAGTA[A/C]TGTAACAACACAAGCAGCTAAATGGACTACAAGGTAAAGTAGCTTGGAAC
*SYN26380	1	174504036	AGCAGATAGGCGGGGTTGTGTACTGTGTTNTTTTTGTCGAGCGTCCAAAGTGGTAGCAGC[A/G]GTCCATTGTGCTAGGTATTCATTTGCTGTAGGGTTTTTGTTTCTTGTCCCTCATGTTGCA
*PZE-101135767	1	175500322	TCTCTCTCTCCACATATATATCAGTAGGATGGATGTGCAAACCTAGCTTG[T/C]TGCTGCCTTTCTAGCTGAGAACTGAGCTGTAGCTGTTGGTACGGTTTTCC
*PZE-101140691	1	181718662	CAAGCTAGGGTGTCCCATGCAGACTTCTCATTCAAACAATCCTCCCAGTT[T/C]AGCACTCCAAGCACAAGAAGTATTGAGAGTCCAATCATTGCAGCAACAAC
*PZE-101144216	1	187239793	AGCTGTAAGCACAAAGCCGGCAAAGCGATACCCACTGGCCTTATGGATAG[C/G]CATATTGGGCCTGATAATGTTAGTCGCTGTGTACATCTTCTCGTTGTCTC
*PZE-101150513	1	194359703	TCAGGAGACAATGGCAGAACACGGTACACAGATGTTTAAGAAAGACCTCC[T/G]GACCGCAGATACAAACACTAGTACTTCAAATTCACTGCATGCTAAAGGAT
*PZE-101161396	1	203512009	TCCCTAGGCTAGGGGCTAGCTCGTCCCAGCTCAAAAGGCGGTGTCTGCTG[T/C]TTAGCTTTCTCCACAAATGTCTGAAAACCACACATCCTCCAACGATTAGT
*PZE-101168156	1	211453560	AGTGTCCACAATTAGAAGGGGTGCGAGTTTAGCTGCACAACATCAAACTG[A/G]AAGGCATGTACGCTTAGTACGAAATCAACACACATTCCATCATAAAAAAA
*PZE-101170679	1	213643546	TTCCACTTTGGCAAGGATTTTGCCGTTACTGCCAGTATTGTGAAGAGAGA[A/G]TCCTTCTGTTTCCTGCCATAGAATGGCTGCCTTGTGTTGGCTAGAGGACG
*SYN19847	1	219701709	ATAGTAATAAAAGAGGTTTATAGGCATGCAAGATTTCCAGCCTGAATTGCACAAGAGGTC[A/G]TTGTAAGTCATTCTTTTGGTTAGGTTAAGTGAATAATCCATCAACAGGATAAAGTTCTTG
*PZA03630.1	1	NA	TTTCTATACAGAGCTCAGCTTGCTATTGCTGGTCTACATAGTGAGTACCGGAGAGGCATT[T/G]CCACCACCACATATAGAAATGGCATGCTTATTGCAATAAGCATTGTTGCTTCTGGAGGTT
*PZE-101177728	1	221983965	GGACAGTGAAGAGGCCATGTTTGCTGGTCCTTGTGGTTATCTAAAACGCA[T/C]GCATGCTCTATTATAGCTAGTCATCACTATATATATACTTGTGTTTGTGT
*SYN31271	1	223213303	TACTATCATCAGCCAACTTGAGATTATCCNCATGGCCTCTTCCCTGGGCTGTAGTATCTG[T/C]CAGGACCACTTCCTTTGAACGGCTAAATGAATGAGCCAGGCTGGCATTCTCCTCTTCAAG
*PZE-101181259	1	225013868	ACCAGCTGTCAGTACTACCTCGGGGTACTACGTCAGCAACTAAATATCCG[A/G]GCAGATATATGATCTGAGTGGAGTAGTACATGAACGCTCGGTCTCAAATA
*PZE-101180375	1	224305473	GACATGTTTCTTTGCCTGGAGGAACCAAGGATATATCAGAATCAGATAGC[T/C]AGTCCCTTTCACTTGCCTTGGTGAGGTTGTGCTCGAGCTGCTTGCGGAAG
*PZE-101182552	1	226311907	TTTCCCATGGGTAATCGGGTTTTGGGGCCCTATTGACATCTCTAAGTATA[T/C]ACAGATTGAGTATCACCGGAACATAATCTGAACGCTGACTTGTTTCAATG
*PZE-101184757	1	228919818	ACAAGGCAGTGGCTCGCAGGATGGTGGCCCACCCAGCAGCAAGAATTGAT[A/C]AAAAATCAGCTGGAGGTATTTCCAAATAAAATTCTGCTACCGTTACTAGA
*PZE-101188800	1	233600296	AGCAATCATTGAAACAACTTAGCTCTGCCACATATCTATCCTCCTCCTTT[T/C]GGATGGCAAAGAACTCTCCCGGGTTCAAATAGAGTGCAGCTCCATACATT
*PZE-101189489	1	235099748	AGAAGGAGCTAGCTCTTAGTCACATACTTTCCAAGACTTGAGCACTTCTG[T/C]GTGTTTGTCGCCGGATGTTTGGCGAGATTATAAGATTATCGCCACTTCCA
*PZE-101190832	1	236244348	GTGCGGAAGATCGTTGAGAACAGCGAAACCGGAACGCCGGAGCATCCCCT[A/G]ATCAGCAATTCAGAGGAGTTAGTTAGTGACGAAAGGAAGCGGAAACGCCT
*PZE-101196709	1	244093113	AAGCTACAAAAAGCTGTTTTATTGAGAAACAGTTGTGTTGTGGTTAAAGC[T/C]GGAGATTTACAAAATAATGCCGTAGAAAGCACGTGCAACTGTGTTTTTCA
*SYN275	1	259268568	CATCTCATACAAGTATTGCAGCTCCACCTCCTGCACATGCTTCTGAACCGTATCCCCTTT[T/C]ACTGGATCATACAATGGTGATAGCACAAATACCTTCTGCCCTGCATGAAGGACGCCACTG
*PZE-101213558	1	262853017	ACGCAGTGCATTCAAAAATAACCATCACAGCAACAACAGCACAACTCAAA[A/G]GAGTTGTCTATTGGCAGCAACACAAGCCAAATAATTAACATGTCATCATG
*PZE-101219724	1	271126791	TAACTCAAATGCAGAGCACCTCACATTCTCAAAATAGGGCAGATCATCTC[A/G]CATTCTCAAAACAGGGCATGCAGCAGCAGAGCATAGCTGCCTAGGCGCGC
*PZE-101221874	1	273101975	ACCAACTATCTCGCTCCCCTCGCTCGCTGTGCGAGCTAGATACAAGGTGG[A/G]ATGGAAGATGATGTTGATCATGTCGAGTATTATCCAGCAGGGAGGCAGAG
*PZE-101229884	1	278419470	TATGAATATGTTTCCGTCTATGTAAACCTTGCACTTTTAATCTTAACTAC[A/C]TGCATTTCTTGGCTGCAAGTCTGCAACTACATGTCGGTTTGATCTGTTAC
*PZE-101232549	1	280078703	AAACTGCACATGATCCCTTCTCTACTTCTAACCCTATGGCACACACGCAT[A/G]TACTACTAAAGATTAACGAACGGTCAGCTGAGGTGAGGGAACGCGAGGTC
*PZE-101233287	1	280526950	ACTGTGCAGCAGGTCTGTGCATGAGAATACTGTACTCACACACAGGGCAA[T/C]GGAGTGGACAGAATGAAACTGACATCAAATCACCTTTGGAATCTTTGATG
*PZE-101233856	1	280720219	AGGGAAAGGTGCATGTGCATTATTGGCATGGAAAAAGTGGCTGCTCTGAT[A/G]GTAATAAAATACTGTTTGAGCGGTGGTGGTGATCTGGGTTTCTCTCTTTC
*PZE-101242961	1	288230871	CTCTCGATCTTGACTTGTTGAGAGCTCCGTATCATTTAGTGCATCAGAAC[T/C]AGCATCCGGATCTGATGCATTGCATTTCTCTGACTTTCCATATTTTGTAT
*SYN11155	1	289251466	CGCTTAGCCGCTTACTGTCCAGTACGTGAAGAGCCTCGTGTTGTTATCCCCGTAGAGGTC[A/G]GGGCTAACCTGATGCAATGGAGAAGCAACAAGAGTTATTCAGATTCAGGCTTCGTGATGG
*SYN12789	1	291348623	CGCCCCCACCTTTTGAACTGTGGGGCTTGTTTCACAAAAACCTTAGCATCTTGTTCCACC[A/G]AATTAGCTTTCTGAGTTGTATTCATGATCATCTGACAAGTAAAGAAGGAAAACAATAAAA
*PUT-163a-76012177-3730	1	294310784	TTTCTGAGCTGGAGAGCATATTTGAGTCCTCCAGTATCGAACATGCAGATGCTAA[T/C]GATAATGCCAGGGAACAAGCTCTGGAGTTTCTAAATGAGCTGGGTTGGCTTCTTC
*PZE-101251367	1	294772190	TACAACCCAGGAGAGCTCATAGGAGTCCAACAAAGGTCACAGAAGCTTAA[T/C]GAAGCACTGAGGAAACGTGATGGCTCTGCGTCTTTTAGGCCGCCAAGTGG
*PZE-102000846	2	NA	CACATGACTTGTGCCCTTCGAGCTGGTCTTTTATGAACCAGGCAAACTGA[T/C]AACACGAATATACGGATATGCTTGAAGGTGTCATCTGCCAAGAAACATGC
*SYN4131	2	1767479	CGACCACACCTAAACCAAATGAGGACCTTCGACCTGAACTGATGCTATGGCCACTACAGC[A/C]AGTCTCGCCAACGCAGGTGCCCATAATAACCACTCTGCCGTCTCCTCTGGACACTCAGAT
*SYN6306	2	2773389	CATGTCAAACACATGGAACTCTTCGTTCTCCTCACTCAATGCCGAACTGCTTAGAAGCTG[A/C]TACAGAATGTGTAATACCTGAAAACGATTGTGAAGGTATTGTGGACTGTGTCAAAAAGTC
*PZA00396.9	2	4679573	CCTTTTCAACTCTGTTCACCCGTCAAGCAAGGCAAGCACAAGTGCTCCACCAGATTCATC[A/C]GGTCCTGAGCCTATGGTTGAAGCCTGAGTTCCAGCGRAAGGGGACAWYGGATNNATTTGT
*PZE-102017883	2	7911190	ATTTCTCCCCGCCGCGCCACGCACGCTCAAATTAATACAGAATGATTAGT[T/C]TAGCTGCAAGAAGCCAAACATCGATCATGCTACAGTGACAGGTTTGCTAT
*PZE-102017443	2	NA	CATCACCTCAGCCAATCAATATCGCTTGCATTGACACAAGCATCCAAAAA[A/C]CCACTGCATCACACAACTACACAAAAACCAGGCTACGGGCTGGGTGCCTC
*PZE-102017304	2	NA	AGGTGATGCCCAACAGAATTCTTGTAACTTGTACAGTGTAGGTGATGGTG[T/G]TTTGCTGAGAGCAGCATATGTACGAGTGCTGACATCTTGTCATGCTTTCC
*SYN4735	2	9399253	GCCGCGTCCGATCCGGCGGACCGGCCTGACATGGACAGCGTGCTTTCAGCCTTGCTGAAG[A/G]TGAGCAAGGTCTGTGGAAGAGACTAGATGCCTGCTGCAAAAACGCGAACTGAAATTCGTG
*PZE-102021400	2	NA	CTGCTGCTTGGTGAGTAAAATCCTCTACCAAGGATAATCTTGTTCCATCT[T/G]GAGGCCTCACGCACAACAACATCAAGGCCCTGCAAGACCTCTCTAGGCAC
*SYN7604	2	12003657	cagtgcacagctattctgacttgtgcttgtttgttatgtatgacaggttgacctgataac[T/C]acactcacaaagctgagctcccttggccagaagataaactacgaagcctacacataccct
*PZE-110090076	2	NA	CAACAAACAGAAAACTGTTGACGGTAATAGGCACCACCGAAGGAACAAGA[T/C]CTAATAACGACCACTAGTAGAATTCACTTCATCCTCATCGCTTGAGTTGA
*PZE-102037260	2	17903733	GCTCACCAGGAGCAAACAGGGCAGCCTGAATAACTAGCTCAAAAATTTCC[T/C]TGTAGAGCCTTTGAGAGCAACCATACATCTTAAAAAGCTCTTTTGCAGTC
*SYN26838	2	21509279	CGCAATATGGCAATTCTTGGTGTCCAGGGCTTCTCTGCTCTGCCCCTGCATTGTTTGCAG[T/C]TGTGCTACGGATTCTTTGGATTTGCAGTGGCAGCCAATCTGATGAGGGACCTCTTGCCAC
*SYN35504	2	20928479	TGTGGAATAAGTACGGCTTTTCACTTTTACTACATAAACCCTGCATTCTTATGCTCACCT[T/C]TGTCTTTGCAGACCGTACTGAATTTTCATCAACAAACAGCATATCAGTAAATAAACATGA
*PZE-102047571	2	NA	GGCATTGCTGAGCTGGGACCCCCTATGCAAGGCCGGTTCCTTAACAGATT[T/C]CAACGGATGAACATCATCTTCACCATTCAAGCGAGCAGCTGCAAACTCAC
*PZE-102049280	2	27483891	ACTAGTGTTGTAATAGTTGTATATTGATCTCTCGTCCTCACTGGTAGACA[T/G]ATTTAAACATATTGGGCCTCCGCCATCTAACCGGTGTCAGTTTCCTGCTT
*SYN314	2	31746143	GTCGGTACAGCATAGGCAGTTCTTCTGAGTTACTCCTAGTCTAGAGGCCTCATTTTACTG[T/C]GACAATTGTAGGTGTGGAAAATCTTGTACAAGAGTGATCCCTGGCGCCCTGCCCCTCATG
*PZE-102056669	2	35047842	TAGTTGGTATAGAACCAAATAAAGGTTCCAAATGATTTATTTAGGCTAGC[A/C]GTAATGAACCGCATAATTTGGTCGCAGCCATTTGCAAGATGTCCCATAAT
*PZE-102056295	2	34305177	TAACGATGTCATTGAATATCGATTTGGTACCTACCCAACCTCTGAATCTG[A/C]AAAAGTGGCGCTGCAAGAGTACCCGACTAAAAAGCCACTTATCACCTTGC
*SYN28948	2	38353488	CCACACTTCTTTCTCAGCACTGTTATACATCACTCTGTAGTCAAACTTCCTCTCCTTTCC[A/G]ATTACTGTCACCGTGTATGTCACTATTGAACCATTCCTACTGACTTCAGTGCAATTCACA
*PZE-102059924	2	NA	CGAGAATGAGAGTGGATCGTAGATCGTTTGTGTTGTTTTGTTTCTACGGC[T/C]GCTGGAATGAACAAATCACACGCAGGCAGATCAGATCCATCGATTCCAAC
*SYN21924	2	48819178	ACAAAAGCCAAACCATTCACATTCANGCTCACATCAGACTATCAGAGCTTTGTACCAGGG[A/G]CCGTGGACCTTCTCTGATACCGTTGCCACCTTGATCAGCACCTCAGCAGCCTTCAACACC
*PZE-102067477	2	44992791	GAGCTCATCTTCCACATCAACTACCTCGGCGCCGACCAGCCCACCTTCAC[T/G]CTCAACTTCTCCAAAGGTACGGTAACTCTAGCTGTTGTTCCTGTCTGATG
*PZE-102068685	2	47024277	ACTAGCTAGTAAATAAGGATTCTATCGGAGGCCCATCCTAGCCCCATCGA[T/G]AACACATGTAGTACAACGACGGGAGACAGGGAAGTCAGAGAAAGGCGCCA
*PZE-102063834	2	NA	CTAAAGCGATTCTTTATTTCTCCGTGCTTGATTGATTGATTAGTACTAAG[T/C]AATTTGGATTTGGAGGTAGGCCAGACACTACATGGATAGCGATGATGAAT
*PZE-102100718	2	117588952	CACAAATAGAAAGACAGAGATTGAGAGGCTACGTGAAGTGCTAAGGAAAT[A/G]GCAGCTGAATGTGATTTAGTTCATTATCATGTGTCAACAAATCTCGTTCT
*PZE-102104865	2	127748978	TCCAGGAAGTAGGGCTTCGCTGGGTTCCCAATGTTCATCGTGACATAGTA[A/G]TGGCTGCAGATGGAGTGGAAAATGGTCAAGGTTTGTATACAAGTGTCAAG
*PZE-102107079	2	133412825	CGATAGAACCCACAAGTCAAGGTTCGGTCACATAGATAGCTGCTTTTCAT[A/G]CACTTTTATTCAAGACTAAATCTTTGGGTATATCTCCTCCTTCCATGTCT
*PZE-102097345	2	108966373	AAAATGTGTAAATCAGGAACTTTTGGAATACAAGCGTCAACCAAAGAGCC[T/C]GGTCTTCAGTAAAATCACTCATGTACTGTACTGTACGTAATGCATGGGTA
*PZE-103094819	2	84636231	TTTCTCTATAACCTAAAGAGACACACCCAACTCCACTAGTAGTATTTATT[A/G]GAAAGTGCAGCAGGGCCTGTCGCCTGGCATATCTGCTGGCCGGCCTGTAT
*PZE-102097841	2	NA	GCAATTTCTGCAGAACCATAGTTTATCAGTGTTTAGAACTGTACAAGGAC[A/G]TGAAATTGGCCTTACAAGTTTCTTCAGTATCTGTGCCATAGATTGCTTTT
*SYN7304	2	107145051	CATGCTTCTTCAGTACGAGACACTGGAACAGTGNGCCAAGACTGGAACCATGGTTGTCCG[A/G]TGGGTCAGGAAGGTGAGTATTCTGCATCATCTCCCTCCTGGCCATTATCGAGTTGAATGA
*PZE-102083355	2	70471243	GAGACTCAACCACTAAAACCTCCAAGAGTAGTGTGCTCCATATGTGTCCC[T/C]CATGTCCTGGACAAGTGGTTCACCGGTCCGCAATCGCGTCGGCAACACGA
*SYN7300	2	107067363	TCTTCCAGCCACTAACAGCCCCCCTACACAGTGGGCACAACAATTGGTTTAAGCTTGACA[T/C]ATCACTTGACTCTGAAGTACCATTGATCTCAACCTCTTGACCTTCCAATGTCAAATCTGT
*PZE-102107953	2	134952277	ATCCCTGGAGTCGAACTTCTTTGGCCCGCTGCCCCTTGTCAGCACTACTC[T/C]AACTACGCTGCCTGATGCACATGCACCAAGTGAGTTACCGACTACTAATA
*SYN34894	2	145862017	GCTCAACGACGTTCAGCAGGAAGAACACCATCTGATCACCTGCATGAATGAGTTCGTGGA[A/G]CAAGGAAAGCTGAATACACGCCCTGCCAACAGCAACAACAAAAAAAGAGCACGAAATGGC
*PZE-102117120	2	153407095	GCCTTTGCAGATTCCTGAAGGAATGTGCAAAAATAGTCAGACACTAGAAT[T/G]CCACTTGCAGCAGTGCATCACGCACTGCGCCGAAGCAGGGAATGCCGACT
*SYN27293	2	147826277	TGTTTTCAGCAATAGTTCCATGAACAACTAACGAAATATTGAATGTGGTAATCTGCACAC[A/G]ACAAATGGAAGCTGGAGAATTCAGGACACAAAAACAGAGCCATAACGTCAATTGCATCAC
*PZE-102125779	2	172096356	AGGACTCGAGTGTCTGACTAATGCAACAAAGTTTGTGAAGGTGACGCCAT[T/C]TGTAGCCTGCGAGTTGAGGTCGAGCTAGGCCGTCCAATCCACTCGAAAAT
*PZE-102131295	2	178774360	GAAAAACCGCGTTTCCTTGTCGCGACGAGGCTCTCCAAGACTTCCAGGTG[T/G]GTCGTACGTACACAATAGTCTTCGGTGTCTAATTTTCTATTACGTGACTG
*SYN19995	2	185143093	CTTGGGCAATTTTTCTGCGGTATGTTCCTCNCTGATGCTTATATACAGTCCGCTCTGTAA[A/G]AGTTGCGCGGCTGCACTGAAAGCAGTGTACAGCGTTGCGGCCCTCAAAAATGTGTTCGCT
*SYN5428	2	187225133	atccttggtagcctggcgttgagcatcattaaaataagctgggacagtaataacagcctt[A/C]gagactgtcttgccaaggtaagcctctgcagtttccttcatcttagtgagaacaaatgcN
*PZE-102146058	2	190259082	ATAATCCAGTAATTTTGCAGCAACCGATGTGTGCGGACACGCATAGGTGG[A/G]AAATTCTCTTCCATTTTTTATACAAAAGCTAATTTCAATGTTGGTCCGCC
*PZE-102178263	2	NA	TCATGCGTCAAACATGAAGGTAATCAGGTAGAAGAACCTCGTATCCCTCC[A/G]GAGGGCCACAAAAATCCAAGCGCTCAGAGCAAAGTTCAGCAGCAACTAGT
*PZE-102149656	2	NA	ATCTGAAAAATATGTGTGTTCCCCCCTCTTTCCTTCCATGTCGTGTTGTT[T/G]CAGGTAACCGTCACAATATATATAGGTGGTCCCCTTTGGAATCCGGGGAT
*PZE-102154251	2	199057513	CCTTGGTACGTACTACGACGAATAAAGGCTGGTGCAGTCTTATTAATGTG[T/C]GCCATGACAAGTTCTTGTTGGTCCCTCCCTGCTGTTCAAGCTGTCCTGGT
*PZE-102153564	2	197555652	GGAAGCTGAACGATTTCACTCTCTCTATCTAAGCACAACACTCTGCATAT[A/C]CACCCTAGTGGATCTATTACTGCATTCGCTTCCACATTTTTCACTGCTGA
*SYN7501	2	206357621	GGGTTCACCTAGGAAGCATTTCGTGCTCTTGGTTCGAGCTTTACAAGTGATGGTGAAATG[T/C]TGGTTTTCAAGATTTATAAATGACAAAGGAAGGATTTTTTTTCCGGCGTGTATGCCATTT
*PZE-102172290	2	NA	CTGCAGCTGCGCAGTTGACTTCAATCAAGCTGACATCAAGTATATTGACA[T/G]TACTGCTGCATCAATAAACCAGCAAAATGTGTTGTCCTGAAGACAAACAC
*PZE-102175664	2	NA	ACCTCCGCTTATTGCTGTCCTCACATATGCAGTACATTATTTGCAAAATG[T/C]AAGTGGACTACCTGCGCCTTAGATCTCTCTGCAAAAGTTGGAGACATGGG
*PZE-102176967	2	216630604	AGGCCTAGTAGTTTTAGCTTAAAGATGCAAACTTTTCCACGACAAATAAA[A/C]ACAGAAAAGGCGTCGTCAAAACCGGGCAGAAAACACCAGCTTTATACTAA
*SYN7209	2	225020440	TTCCACAGAAATGTTTCACCCGGAGCGCAGGCTGCTGCTGCGTGAGTAGCGGTTGAATTT[T/G]TGGTTGTGGATTGAAATATGTAGTGATATTTTAAATGACTAGAGTTTTTGATATAGAGGA
*SYN8348	2	223179679	CTGGGACTTCGTTCGAAGCAACCAATTGCGCGGTCAGATCAGGACCTGTGGCGTCTCCAA[T/C]GCCATGTTCAACCGTGAAATCTTCTGGAGCAGCAGGTTCTGAAGGAGGGGCTTCAGCTGG
*PZE-102186160	2	NA	TAAATATTATTACGACCATCATGGTGCAAGTTTAACAAGTCCGGAAACGA[A/T]ATATAGACGATGTAATAACATAGGAGTAGATCACAGTATTACTCCTACAC
*SYN14631	2	229863491	CAATTCAGGGCTGAGGTGAGTTCGATAGGCCTGATCCAGCATATCAACCTGGTGAAACTG[A/G]TCGGTTTCTGCTGCGAGAGCGATAAAAGGTTGCTAGTGTACGAGCACATGGTCAATGGTT
*PZE-102189664	2	NA	TTTGTGATATGGTTGAAGGCATTGTGCTGCAGCCAGAAATCCCAGATCAA[T/C]ATTCCTGATAGCTCTCCTCTTCTAGATGCTACAGCAGTAAATCGGCTTAT
*SYN29562	2	234452637	TGGTTCTTCAGACTACCTGGACGGCCTTGGAGACGCTGTGGAGCAAGGGCTTGTGAAGGC[A/C]GTCGGGGTCTCAAACTACAGCGGTTGCTTGCTTGCTTGCTGCCTAACTCCACACCACTTA
*PZE-102193611	2	233878906	GGTGCCGGCTAGCTATTACTAGAACCACCAAACCATCGAAATCTTCTCTG[A/C]CCAATCGCGCGCGTGGTAATACTAATCCTCCTGCGTTCCCCACACACGTA
*SYN33005	2	233162835	TACCTTCCAACGAGGGCTTCAAGCTGAGGGTCAAGCTCAATTCTGTACTTGTTCAAATAA[A/G]CATTCAGCCCATCTGTCCCAAGTACCTGATAAAGGATGTAACAATAATCAGCACTTGCAA
*PZE-103001968	3	1975626	TATCATTACCCGGCCGGTTGTTATATTTTATGTACATGATGCCAAGTAAT[T/C]TAACACATGTATACATTTTACGGATGCATGCAGGCTCTCAGCTTCCCTTA
*SYN25628	3	3415989	TTTAGCGAAAAGTGCAATCTGCACTGAATGCTTGAGTCAGGCAAGGCAATCGGATCGCTG[A/G]ACATGTGCAGAAAACACAGAGANAAGTGGTTTAGTGAAAAGTGCAATCTATACTCGATGA
*SYN5653	3	4675266	CCAAGCACTATTCTTTTGAGACTTGTGCTTACCAGATACCACTGGAGTTGAACACCAATC[A/C]GGACTCTGACCAATATCCGACACCTGTCTAGCAAACGATTTGCCATAGATACTCTTTTCA
*SYN7905	3	5232649	TTTGACCACCTTGGATGTGTCACACACAATCAAGTTATCTGAATCAGTTGGAGCAGTACA[A/C]AGCCAATTTACCTGCCAAAACAGAGGTGATTTTTTTTTACTGAGCCTAAGAACTTTATAT
*PZE-103018221	3	10520328	GTCGTCACAAAAAAGCACATCATGCAAGCAATGAGGCAAGGCAGCTAAAA[T/C]TGGCCAATCTCTGCATTATTCAGTTTAGGGGTCCTAAAAGTGCTTACTTT
*PZE-103022844	3	14813688	ATGAAGTTGAGTTTAAGTCTTTGTCGAACCTGAAACTGATGTTGCTGCTG[T/G]TCGTGAAGCGGTTCATGATGGACCACTTGGTCTTCTACGAATCGAGAGCA
*SYN12453	3	14227061	GGTGTTGTACTCCAAGATAAGTAAAATTTGTGCATAATGTTGAAGTGTATAAGTGGATTG[A/G]CAACCTTCTCCCACCAGAGAGAAAGATGCAAACGTGGAAATAAATGGGCGGGGGCACACA
*PZE-103027544	3	20022149	TCAATCTAGCTTTAACCTTCATCCCCGGTTTCACGAATTCTTAAAGGTCC[A/G]TGTGGATGTGACATCTTGGTTTAATAAAGGCGACGATGACGACGACTTCT
*PZE-103029035	3	21401145	AATCTAATGAAATTTTCTCTTACCTCTGCATGAACCTGAGAGCTGCATCC[A/G]GGATCTATAAGCAGAGCTTCCCCCGAAGCAAAAAAATCAGAACATGTAGA
*PZE-103028591	3	21097764	AGGGAGAGGTGCAACAAGACGACTGACTATTCTATGGACTCATGCTGTCA[A/G]CTGCCATGCAATGCTTTTGCCGGAGTTTTCACTGAAGCACCAGCAGCTGC
*PZE-103032109	3	24739373	AGTCAATCTTCTAATAGTGTCTTTGGAAAGAAATGAACTGTATATATATT[A/G]TCGTAAAGAATGATGGAGGCTGCAGCCCTTTCAAGCTATCCTGTTTAGCC
*PZE-103036305	3	29798804	CACAGTGTATTTTCTACTGGCTTCAGATTATAACTGACACCATCAGCAGA[T/C]GCAGCAGATGTAATCGAGAACTCTGTTGGACGCCCATATGGAATATGAAT
*PZE-103036266	3	29653189	CAGTGGGCATATACAAGACCTGACTTCAGTAGTTCAGTTGAGAGCAAGCA[T/G]ACATCACTTTACATGCACGTGTGTACATACAGGAACATATGGACCAGAAG
*PZE-103037508	3	31699041	AGATCTTTTGCAGGGGGCTTTGAGAGGAACTCAGCACTTTCTTCATAGTA[A/G]GTGATTGCTGCAGGAACATCTCCCAAGGTCCGACTGAAAACACAATACAA
*PZE-103043218	3	NA	CGATCTTTGACTGATGGGAGTTGTGACTCCATCAGTAAGAATCTATTGTA[A/G]TAATTGCAGAGGCTTTCATTCTTCTGCGCCTGTAAAGGGATAGTTCCGTG
*PZA01447.1	3	53549251	TGACGATCKGCTCGGTGAAAATTGAAAATAAATCTGCTG[A/G]GCTGAGGTTGATCAGACTAGTCAGTTGCCCTATTATTTTACAAGATCATGTGTATATGGT
*PZE-103051543	3	56747948	GATGTTACCCCTGTTACTCCTCCGGCTCAGAACAAAATCTGACTTCATTG[A/C]ATTTCTTAAAATCAGTCTGCTAGATGGCATGGTTTGGTTTGGATTGGTTT
*PZE-103052783	3	58972898	GTACACGCTATTCGCTAACCATATAATAATATTCCTGAAGCTAGGGCAAC[T/C]GGGATTGGTACGGCGGATAATATTGTTTTGCTGCAAACTATACTGGTAGC
*PZE-103054563	3	63416696	TAGGTCGTTGTCGATCCTCCGTGATATTGCGAGCGCCATGTTTGGGAGCC[A/G]ACATGAAGATGTTCTACGAGCAGCTTTTGATCGACACTGCGCTCAACTCG
*PZE-103071247	3	113218528	AGATGGGGTACAATATATAGACTCACAGGACCCTAACCATAATGGGTCGA[T/C]AGCTCAATAGTGGTGCCGGCCCACACACACAGAGAGTCTAACAGGAGGCA
*PZA02255.2	3	33226251	TGCTAGCACACTTGCACTTGGATGTGGCATCTGCTGAGGTCTTGCCCATATTGTAGCACC[T/G]GACAAGCCACAGAGATGATTTCTTGTACTAGATTTCATTCCAGRGTGGCAAGCTCCACAG
*SYN18260	3	43511307	TCNAGAATCCAGAGCCCCTATATGGCTAGCAGAAAAGGCCTGATGGCCAGCGCGAACCAA[A/C]ACTCCAGTTTGACATACAAAATATGTCATCTTACATAAAAATATCGATGTNTCATCTCTC
*PZE-103040332	3	35997421	AATTTATTATTAATACAAGTGCTTTGAATAAAATAGTCCAAGTGCAAATG[T/C]CCATCAGCATCACAAAGATACATCTCAGGAATTGAGTTAGCTGCACTGTG
*PZE-103041998	3	38884108	TTTTTTCAATGCAGCATACTTGTAAATAGCTTGGACTGGTCGAAAGTTGG[A/G]CCAAATCTCCCGTGGCTCGTAGACGCTGGAGGATGTGTTTTGCTGGATTC
*PZE-103042715	3	40923938	TAATGTCCATTTCTGCCTTGCATTCTTTCTTGAGTTCTTCTTCCTCCGAA[T/G]ACAACCTCTGCTGCCAGACACTTCCAACTGCTCTCCTCTCCCTCGCCTCC
*PZE-103047376	3	49693817	TTTGCCACTCCCACTCTCCCCAACAAGCGCAACAGTCTGCAAACAAGTAC[T/C]AGAATTGTTTATGCTCAATGACCATAAGCATTGTCAACTCAATTTCCCTA
*PZE-103049396	3	53333820	CTACCCTCCTAAGTTTTCCTTGATCGCCGTCAAAATATACATTAATCTAC[A/G]CTAAGGTTTGGGCTTGGGATGGCCGGTTGGCTTTGCGCCGGCGATGACCT
*SYN14386	3	59691426	TAAAACTTAAAACCCTGCCAGACATGCATATCATCAAAGTAAAGCAAGACAGCTAACCTT[A/C]GCTGCAAGCTGCTATTGCTGCTGCCCACATCACCAACAGGCGGGCACCGCTCCCACTCCC
*PZE-103055494	3	66705042	CTCGGATCCGCCGCTAACTTAATTACAATCACAATCGCACTGGTTCACGG[T/C]GGAATTTTCATCATCAGCTTGTAGTTTGTACACCAGTTGCTCACGAATCA
*PZE-103077185	3	124139760	GTTCTGCTACGCCGACTGACATGCTTGCTGGTCAACAGTTTAGAATTGCC[T/C]GAAGGGATTGGGAACATGCAAGCTCTGCAGGAATTGTCAGAGATCGAAAT
*PZE-103089927	3	144720295	GGCACATACATGCTGGCAAGGGAACAAGAAGAGAAACACAGATAACACTT[T/C]CGGGTGGTCACCTTCTTTAGCGTGGCGACGGAAGGCATGTGAGAGGGAAC
*SYN20322	3	159640033	CATGAGAAGAAGAAGAAGAAGAAAAAAACCGTGCTTTGTATCACCTCTCGATGCACGTAT[A/G]TAATTCGTCCCTGGAATTCTCCGTCGGTTTCCCCCCGTTGACAGATTTGGTAGGTATCAC
*PZE-103100389	3	160666381	GTTTTTTCTCCGCTCACCTAAAACGTTTTCCCTTCTCCGCTATACTAGTC[A/G]CAGGGATAGATAGCGATGGCTGGCCTGCAGCAGCAGCTGCTGGTGGGTGC
*SYN8509	4	14102037	GAAAAATCCTTCTCTGTCACCATCCTCCTCCTCCTTGTCTCTGCTGTCCCTAAGAAGCCT[T/C]TTAAAAAAACCATCCCGGTCTTGTTCTTCATCCTTCTCTCCTGATCGTCTGAAGAGCAGT
*PZE-104016174	4	15823628	TGCCCGGCATCAGGTCACACACTGGCCGACCACATCACCGGACAAATATT[A/G]CGAAATTAATATGAGAGTTCGTCACGAAATCCATCAGAATAACGACCACG
*SYN13986	4	15275347	GTTTATTGACAGGTCTAACGCTGGAGGNAAGAAGAAGTACGTCCTAGGGACCAACCAGTT[T/C]GCCGACCTGACCAGCAAAGAGTTCGCGGCCATGTACACCGGTTTGAGGAAACCGGCGGCG
*PZE-104021091	4	22553686	GGACATGCTGACGCCTGAGCAGCGAGAAGAGGTTAGTAATGTCTCCATTC[T/C]GTTTTGTTGCTTATGTACTGAATGCTGAAGCCGCAACCTTGACTTTATGT
*PZE-104022504	4	24776869	CATTACAATGGCAACATGAAGCCCTGGTTGGAGATTGGTCTACCCAAGTT[T/C]CGGAGCTACTGGTCCAAGTATCTGGATTATGACCAATCTTTCCTTCGGGA
*PZE-104022472	4	24626174	AGAGCCAAGGACCGTGGGATGCCTTGGTGGGCTAGGTTCAGGACATTTCG[T/C]GGGGATAGTCGGAACGAGGAGTTCTACAATCTGCCGTTCAACCTCAACCG
*PZE-104023674	4	26730656	GGCGCCGGTGTGCCTGGTGCTGGCTCCGGTGTTCTGTTGAAACAGTGTGA[T/G]GGAGAGATCTTGGCTGTCAACCAGCCAAGTAACGACTCTGATTAGATTGA
*PZE-104024889	4	28985737	AAAATGCAAGCGCGTTAGCCTAAAAATGTCCACAGATCACTGCTTACACG[A/C]CACGTAATATGACGTAACAGCGCAGGCAGCAGATCTAGGGCACGCACACG
*PZE-104029384	4	35379157	TGACGATACTGCTACTGTCCCTAAACAAAGAAAAAGTAAAGGTGCCACAG[T/G]TGTAGCAGCAGCTAATTTGTCATTGGTTTCACAACAAACTGCTACATCAC
*SYN8382	4	43472623	AAGGTACACACCTCTTTCTATCTTCTTCCTCCTGTCCATCTGCATTTGGTTCTCGTTCCA[A/G]CTGGGATGTCTCCTAGTTTAGGAGAAATTTGTAGCCCATGCCACTCAGTATGCATGGTAT
*PZE-104042305	4	66290794	TCATTTCTGAAAAAGTGCATATCTGAAGTTTTATGTGCATCAAATGCTGC[C/G]TAGGAGCAGCTTACTAGAAAGCCTAGGCAGGTTGGGTTGTCTCAAGGCAG
*SYN1338	4	80143751	TATGCAGCAAGAACTCATTCAAATCAGTCGCTATCACCATGGACAAATGTCGAAGTTCGG[T/C]TATTACAATGGCAACGGAATATCTTTCAGCACGTCACATAAAACCATGCCATGACACTTG
*PZE-104048257	4	73747626	GGGATTGGGGGGAAACGATGACGCGTGGCCGTTGATCACACAACCAGCGA[T/C]CGCGATTGAAAGTTGTGTACCGGTTCGATTAGATATGATCCTAGCCGTTG
*PZE-104050148	4	77783918	TTTGGAACAAATGGTTCACAACTTCCATGAAGTGACTAACTTCAGCAGCA[T/G]CCCTCTCTTTATAAATCTTCAACATAAAATATTCCACCAACTTCTTATAC
*PZE-104050022	4	77483645	TTGGCGTTAGCAGAGGGCAAATGAGAGTGGCGTGCATGTTGTGTGAGACT[A/C]TTCTGTCGGCAAAGGATGTTGATGATGATTGCATCCGCGTGGTACGAAGT
*PZE-104053258	4	92199632	GGCTCAGGTCAAGGGGATGAGGGCGGAGACGGGGCCTACTTATATGCACA[T/C]GGGCGAGGCTAGAGCAACAGATTCCGGTTGTAACATAGTGAAAGAGAAGG
*PZE-104066190	4	130904543	AAGTATTGCTGTATTGGTAGTGAGTTGTTCACGTAAGTGCATGGCTGCTC[T/C]TTGGAAACATTGATCATGTAATGGCTGTTGGTTCTCTGGTTTTTGTAGGA
*PZE-104070126	4	140641171	AGCGAAGAAAAGGTTTCCCTGCAGCTTGCCTGGGTGCACCGGACCACCTA[T/C]AGTAAGTGGGTCAGTGTGTACCGAACCAGTTCTACAAGAATTTCAACAGG
*PZE-104065158	4	127811653	AATGGTATGTGCAGCCCCTCCTCCCACAAGGTAACAGTCAGTGGATCTCT[A/G]TTTACACTAATGATACGGTTCTTTTTTTCGCGAACAAACATGGACTTGGA
*PZE-104065076	4	128813543	CATCTTCGTACTGTTCACCTTATGTTCCATAATATGTCCAGCCCCAACCC[T/C]AGGAGCCTAGGCTGCATCAACCTTCGGTCTTAAATGCTTCGAGCAACCTT
*PZE-104049163	4	75633216	TGGTGGTTCCCTTTTGACATATAGCGCTGCAGTGTGTCAAACAAGACCGT[T/C]CAATGAGCAGTCCATGTCAGTGTCATGAGAGACTTGGCGGCACCGCAACT
*PZE-104050613	4	79069401	GAGCAGTCGTGTCATAGGTTGAGAACACCTACTGTTGCAATAGTTTTCAA[A/C]GTGACCGAGCAGAAAACACCGGCAACACCTGACCGGGCTAGAACAGGTCC
*PZE-104064221	4	125454701	GATTTCTTTCCTGGCGTAAGAGAGTTCCGGTGGTGACAACTGACAACAGA[T/G]GTACCAAGGAAGCAGCTCAACTCGAGGATTGCTACTGTAGCAGAGTGTAT
*PZE-104073980	4	144987404	AACATATGGTAGATATCATATTATTATGTGCAGCTGTTCGACCCTGTTAC[T/C]GTGGCATGTGAATCACACATCTCAAGCACTTGTTTTCTAGCATCAACTCA
*PZE-104073430	4	143946265	CTCATGACCAAAGCGCTCACCACCATGCCCTACCTCAACGAATACAAGGT[T/C]CCTGAACCTGAACCTGAACCTGAACCCATCCCTTGAACTTCTGCACTGCA
*SYN13970	4	152756426	AGAGGGCTAGTTTCACTTTGAATTTCTTGTCACTGAAAAAAAAACTTGAAGTGTTGCTAC[T/C]TGCTAGGAAGAGCAGTTTATAGTACTGATGCCGAGTTGTCTTTTGTTTTGTAAGATGATG
*PZE-104082879	4	156123464	ATGCTCTTTGCACGCTTGTTGAAGCTCATCCACAGTAATGTAACCACTGC[T/C]ATCTTTGTCAAAATACGAAAATGCTGCAACTAGATGTTCCTCACGTTCCA
*PZE-104087964	4	161995964	CTGCACATGAATAGCTTGATACATGCTTGAAACCTGCAGTACTCATGTTG[T/C]GCTGCCTGTTTCTAGGTTTTGTAGAAGAGCTAACTCCTGTTCACTCAAAG
*PZE-104094288	4	171126206	TATCATATATACCCATGCTTTGCATCTAGCTGTTTCATTTCTTTTCACTC[A/G]TGCTTTGAAAGATCTGGTACAGTCCGGCCTGTATTAGTAAGAACGAGTTA
*PZE-104097453	4	NA	GTATCGGCCTTCTTTAGCTGTGTACGCCCAGTCAAGTCACGAAAACGCTG[A/C]TGCACTGCGTTGCCTTGCTGCCGCTGCTTTCGTGTGCAAGTCCAAGAAGC
*SYN2318	4	176236874	GGTTCAATGGCAGGGAGTACTTTGAACAAAGTGATAAAGCCCTCTGACAATGCTCCAGTA[A/G]TCCAGAGATCGATGACAGGTAACTCTTTGAACATGGTTCCTAGGCCAAGTGACAATGCAC
*PZE-104099837	4	176858105	TTGAGAACATTGTTGAGCGTAGATATTTACTGCCGGTAGGGTTATTATAT[T/C]ACGAAGTCATCAACCAAAAGTTCGGTGCCAACGAGTATATTTCAGCGTAC
*PZE-104102206	4	177683657	TCAGCATGTTGCCGTAGCTCTCGGCGGTGTCGATGCTGAAGTTAGTGTAG[C/G]TCGCGAGGGGGAACTCCCGCGGCAGCAGCCACGTCGTGCCGGGGAAAGGC
*PZE-104102768	4	177975773	GAATGTAGCTTAGCAGCTAGTGCTTTTTGCTGTTGTAACTCTCTCACTAT[T/C]AAAACATGTATGTTTGAACCCTAAGTCCCTAACATATGTTTATAAAAAGT
*PZE-104103557	4	179796712	ATGATTGACCATTCTACACACTACATCCGTGCCGGTCTAAAGCAGCAATG[A/C]TATGATAAGTGCATACCGTTGTTTTGGCTTCTTCCCTGCTTTGTAGCGTA
*SYN5704	4	180812658	AGGATGTCTGTACCAGAAAAATTCAGTAACCATTACCTCATTATCCCGAAAGAAGGCTTC[A/G]CTGTGAACTTTGAATATTTGAGCAACTGAAGGCATTCCAACAGCTTGCTCCACTAATTTG
*PZA02194.1	4	180309373	AGATGTCATAATGCACCAGATGTTTCACAAAGCATGCTGAAAAGCTTTGTGCTGACATAA[A/G]CCTAATCACACATTGTCATATCCTTCATCAAAACTTTGTCACATCCTTCATCAAAACATT
*PZE-104105055	4	181401563	GGCCATGGAACTCACGTTGAAGATTTGTAGCTGCTCTCTTCAGTTTCAGT[A/C]TTCACCATTCGCCAAACTATAGCATGCTTTTATATAACACTTATTTACAT
*PZE-104129196	4	215385628	TGCCAACCTTAAATTTGCTAACAGTGCCAAACTTGACAGAGGGCCTATCG[A/G]AGCATCTCACAAACTGTGTTCACTCAAACTTGTCTTTCAGCCGATTCCTG
*PZE-104118950	4	195786566	TAAAGATAGAAAAGCTGATGACCCTAGCCCGCTTAGTGTGACTTGTCAAA[A/C]GCTCAAAGCTAAGAATCGGCACTAATTATGACTTATGAGCTGCAGTTGTG
*PZE-104130780	4	217656207	CAGCACGGGCACACTGACCCGGACCTATTTCCAGAGCATGACTGGTAAGG[T/C]TGTACTGCCACTTTACTTGCCGAACCTTTCCTCTTTGCATTGTTATCCCT
*PZE-104128153	4	213476584	ACTTCATTGCTGCTGCTGACAGACCAAGCATGGCAGCATATTTAACATTT[T/C]CTGGAGAAATGGATGGTGAAGCACCTGTTTGAAAAAAATAATGATTCTTT
*SYN18852	4	231338887	TCGAGGTCGCCANTAATCCTCAACAACCAGCTGCCACCAACGCTATATGCTCACCATCGC[A/C]AGCAACTTGGTGGTAAGGCTTCTGGAGCTTCACAGTAACTTCATCTGCGCATTCTATTTA
*PZE-104131314	4	213210767	CAACATATATCTTCTTTTTGACGGGTGAACACAACACAACATTGGTAAAG[A/C]GAGATCATGGGGGTGAAAACATGACTCCGGCCTAAACCTTCTTCGTAATG
*PZE-104136505	4	228302281	TCTGACTCCCACCCTAGTGCCTTGAAGAACAGGTCTCCGATGGAATTCTG[T/G]GTCGCAAGCTTCTCGATAAATCCGGCACCAAGATCCTCCATGTTCTTCCG
*PZE-104128483	4	214133419	GAGCTTGTGCAGAAGCAGACAATTATGCATTACCAAACACAACAATCTCA[A/G]CCTTTCCTCAAGATAGTAGTCGCTCTGCCTACCATGGTTGCTAGCTGTCG
*PZA02479.1	4	218367682	AATAGGAAAACCTGCAAAGGAATATTCTGATTCTTCAAACATGTCATCTCTAAATGCATT[T/C]GAGGATCCAACAGGAATTCCTCCTGAGGTACACCATACCCTGCTACTACATAATTTATTT
*PZE-104137221	4	223826248	ATGAACGCCCAAAGGGGCAGCAATATGAATGTCTACATGTTAGCTCGTGT[T/G]AATACCACCACCACTGCCTTGAGTATAGCCAGTCTCTGAATTTGTTAAAT
*PZE-104135468	4	226272324	AAATTGGCAGGTGGTCCTGCCATATGATCATTACCAGCAGCAGAATAACA[T/C]AAGGTTTGCTGTAGACCAGATTGAGGCAAAAGCGTTCTGGCAGCATCTTG
*PZE-104118502	4	200948945	TGGATGACAAAGCAATAATCACATGATGTTGGCAGCCATGTCAGCTACAG[T/C]GGCACAAATGCAGACACTGTTAGTTGTAATCCCTGCACATCAAAAGCTAG
*SYN38780	4	186024292	AACCCGAATCTTAGGTATTATGTCCCTCATCTCTTCTGGGCTCTTGCTGCGGAATTCTGG[T/C]CCTTCTATTGCTAGGTCACCATCAGTTAGTATCCCACACTCTTTGGCTATAGCTTGGCTG
*PZE-104106790	4	183134905	ATGCAGCTGCAATGATGCATCATGCATGGAGAACTGATAAAGCCTGAAAT[T/C]ATGTAGGGATGCTGTCCCAGCTGCTAGCTTTTCATTATACCGGCCGTTAA
*PZE-104106835	4	182284201	AGCATGACTCCCATATGTTCTAATTTGTTACATGCCTGCAGCTTCTCAGG[T/C]AACAGTGGCCTTCACATAGTAAGCAATGGCATTAGCCACACCATAATTGT
*PZE-104106199	4	182298138	AGTTAGGAGTAGTATTCAACTACAAGCTTCCGCAACACTTGGATTGCGAT[T/C]TGCACACAGTCGAAATAAAGCACCTCCACAGCTGAAGGCGGCAGCTTTCC
*PZE-104109431	4	185726464	GCCGAGTCCCATCTTCTGTTTCGCAGCTCAGCCCTTTCCTGTTTCTTATC[A/T]GGTTTTTCGTGTTCGTCCATCACGGTAGTCGCTGGGCAATTCGGTACTTG
*PZE-104109689	4	185868832	GCAGTACAAACACATCTTATTATAGTGCAGCTGTGCAGGATGCAAGTACA[A/G]CAAATCCCTTAACCTACAAAACCCTTTGAATGCCAGTCCACTATCGCAAC
*PZE-104128080	4	NA	TCTGCTCCGGCAGAAATTTCAATGAACTGAACACCAATCAATAGCGTATA[T/G]ATAGAAGGCAAATTTGTGAACTTGACACGCTAATAACTTGACTAACCTCT
*SYN29112	4	236955790	AAAATCTCTGCGAAAGGACAACACATTGCAGATTTGCAGAAGAAAGCTCAGGTGATCTCT[A/G]TCATGGTTTTCAAAGGATTCTGCTGTCCTCACCTGCCACATTCCTATATGAGATAGCCCC
*PZE-104146082	4	240030499	AAGCAGGCTCTGATGGGAAGTTTCAGTGCAATTGTGTTTGGAGGCATACA[A/G]CCTGCATATGCATATGCCATGGGCAGCATGATCTCAATCTACTTCTTGGC
*PZE-104157101	4	245727895	TATGGCTTCACGGCGCCCACGTGTTACACTTCGAGGCACAAAAGTGAGTG[T/C]ATTTATGCTGCTTGTCTTTGTTATGGTCTAGACACGTGTTCTGCAACTTC
*PZE-105032165	5	17380699	CGAACAGCGTGCCCCACTATACACTAGGCCGGCAGTAAAAGCAGGAAGGA[A/G]TTGCTTGGGTTACCTACCCCTGGTTATTCTACAAACGCAGTCAAAACAGC
*PZE-105039798	5	24830256	CTTGGAGCATGCCGTATGCAAGGAAACAAGGAGTTGGGAGAGGTTGCTGC[T/G]CAGAATCTTATGAAACTTGATCCAAATAACACCGGTATTCACATATCCCT
*PZE-105040002	5	25400551	CGATTCGTTACTGCTTTCAGCAGCCTACTTATGAATTTGCGAAGAACAAG[T/C]AGAATAGTTATGTTTGATTTGAGAACACAGTCCATGAAATTGAAAATGTT
*PZE-105046069	5	33412479	CTTGGCCTTCAACCAATCAAACACCGAATCAACCAACTAACCAACGAATC[A/G]AAGCATACATCACAAGCCAATCCACCCAGCCTCGGGCACTCACCAGCGCG
*PZE-105077135	5	86221850	TGATTCAGACTCTATGATGATGAATCTGGTAACTATGCATGGTAACATTC[A/G]ATATACCAGCAGCCTGATTGAAAGATCGGCGAAGCTACTAGAACCACCAT
*PZE-105092539	5	131647665	TGCTAACTCCAGGCTCTGGGAGGTGCGCATCGCTTGACAATCCCTAACTT[T/C]CGGTTCTGCTTCTGTTACCAGTTTTAGCTGGTTTAATTGGAATCGTTGCT
*SYN32229	5	135108514	TAGACAAGCAAAAGATGTGGTAAAGTCCCTCAAGAAACGCATTGCACACAAGAACCCAAA[A/G]GTCCAACTTCTTGCTCTCACGGTAAATGTGATTTTCAAATCCCTTGCTGCTACCTGGCTT
*PZE-105101729	5	152100769	TGCTGCAACTCAACAGCTGAACTGGAACTAGTTGCTGAATGACTAGAATT[T/C]AAGCAATACATCTTTCAACTGCACCTCCACGTCCTCCCAAGAATTTCCCC
*PZE-105102182	5	153945654	ACATTTATATCGACAAAAAAAGGCACTTGGACTGGTAACTCTTCTTCAAC[T/C]GGTAACAATTTACATGCCACACAGAGTACAAACGGCGTTCCTGCCAGCCA
*PZE-105101905	5	NA	TGAAATGAGTCTCTGGTGTTTTGCCGAAGCCTGTAAGCTCCGGGAACTCT[T/C]CTTTGGTCGTGGTGTGAGTTTAGTGTAAGTTCAATGCGCTAATCGTGTTG
*PZE-105098019	5	143837677	AAAGTAGGGCAGAGGTGTTTAATATGCTTTGGTCTGATCTATCCAGTAGC[T/C]TGCTGTCCTCTCGGTTGAAAACTAGCCAGTGGCCTGTAGTTTATTGATGG
*PZE-105102631	5	154386295	CTAATTATACTATTAGCAGCTTAGCGCTAATGCATGGACTCATACATGCC[T/C]ACGGTGCCTAGGCAAGGTTTGGGGGGCCGATTAGCCTAACCAAATTGGGA
*PZE-105103973	5	157514706	ACTTGTATCTTTTAGCAGAGGATCTATTTATCACAAATTCACAGTAAGCA[T/C]GGACGATCTAAAAGCGTTTAGGATAGCCTCTGAAGCATGTCATCACATGA
*PZE-105109096	5	166332322	GTATAATAGCCTCTAGATGGTTGTGAATCAGAAGCTGAGAAACACATCTA[T/C]CAAGCATGTAGTGCAACAAAAAAGCTGCTGCCAAGAGCAACATATTTCAT
*PZE-105111323	5	167675934	TATATATCAAATGTCATTTCCAAGAGATCTTGAATCTTATATTGTTCAGC[A/G]TGCAGAGAGATACCAGCTGCTGGATCACTGAACATGAGATTTAACGACTG
*SYN34468	5	168297355	CACTTGAATGTGACACCTAACCCCACATGCCCATCCCATCTGTACGTACCGGCATTATCG[A/G]TCCATGATAACCACCGTCCACCGCCAAATAATTCATACAGACATTAACAAATGGAAGGAG
*PZE-105115759	5	172742954	AATGCAACACCACTTTGAGAAATGGACTATCTTCGCCTGCAGAGGCATGT[T/C]ATAAAAAAGTGGCTTACATGCTGGTCCATTTTTAATAGACATTGTGCTAG
*PZE-105116229	5	172457687	GTACCAAATTTTATGAGCTAGTGTGTTGGCAGGCGCTGCGAGATGTACCA[T/C]TGTTCCAGAGTACCATTCAAATCTTGTCAGTCCATTTGATGGATGAGGAA
*SYN7364	5	175458792	CTGAACCAGAACTAAGCTATGGCAAAACGTAACACGGTTCTGCATACCACGTAGTACAAT[A/C]GCTGCTACATTCGCTGCTGGACTATTGCAAGAATGCTTTAGAAATTCACCCTTAGATATA
*SYN7361	5	175359010	TGGAAAAGCATTAAAGCATGTCTGCCAATTAGAATAAGTTTCAACACAAACCTGTAACTC[T/C]GATAGTTGATCCACATATTCCTGTGGGAGAATATCCACCCTGGTTGAGAATTGTTGCCCT
*PZE-105119998	5	NA	TCTCCTGTGTTTTTTTGTCGATGTAAAGTTAACTGACTCTGTTGGTATTT[A/G]ACAGCTATTTCTTTTGAGAGCGGCTGGATTTTTGCTGCCATGCTATATTA
*PZE-105122012	5	179270149	AATCGTGCATCTGCAGAATCACAATGGTGTTTGTTCATCTCCATCGTGCA[T/G]TAAAGAATTATGTGCAGCATGTAAACCTTGCTTTGCTGGTGCATTGGACA
*SYN38466	5	178630838	GGTGGGTTTCACCGGAAGATAGATCGGTGAACAGTTGGACGATTCAGAAAGATATGGTTG[A/C]AGATGTGGATGCCTCAGCAGCTCCCCAGCCTGTAAATTTTTTTAGGGAATGTTAACATCG
*PZE-105123635	5	179626240	TCAATACAAGGCCGCTCACGCTCTTTTGGGGTTGCGTCTTAGCTTTGCAT[T/G]TTCTAAAAGAGGAATCTGTCAAGACTGCCTTTTGTGTCGTGTCTGAGCTG
*SYN20663	5	181114720	GTAGTACGCGAACGCTGGGAACTTGCGCACGATGTCCTTTATCTCCTCGTGGTCCATGCC[A/G]AGGTCTAGTAGGTAGGGGACCAGCTCAGGGAGGGCGGCGCCTGAGGCNGCCGTGCTTATT
*PZE-105130181	5	186294192	GACAAATGCAGGTATGCCAAACCTCTTGCTGCTCCTTTTGCTATCTGAAG[T/C]CTTCTTGGCCAGATTAATCTGGAGGGACCATCTGGACTTTCATGAAGCCA
*PZE-105128581	5	184832133	GACGCGGCCAGCGGCGAGTTCTAGTGTGTTGGATCACAAATCTCAGTATG[T/C]TAGTCCTACATCATGATTGTACAATAACAACCATGAGATATACTCCCTTC
*PZE-105129248	5	186507410	CAGGGAACACCCCCTCTCCACTTTCGAGCTTGAGCAAGAGCAATACTCCT[T/C]CTGTTGTGTGGCTTGAGAGTGTGCAATTAGAAAAGGTTCTAGAGCTTGAG
*PZE-105128589	5	184840977	CCAGACAAAACGAGAAAGTGTAAATGGGATATAGAAAGCTCTTAGGCTGC[A/G]GCCAGCAGATCGTGCATATGGCCGTGCAAAACACTATTTTGTATTGCATA
*PZE-105132845	5	189297601	CAGAGACGACCACCTAACAAACGACGATAAATCTAATTTGACGAAGACCA[T/C]GCATGCATGTACTGAGGTAATAAGGGCACTCATTCCACAAAGGAAATTTT
*PZE-105132778	5	188557321	GGAGGCGTTCAGCGCAGCCGCAAAGAATGTAACTTTCTTTCGTCTTCTTC[T/C]CCAGACGCATATATGCACAGCAGTGACAACTACTCGTGGCTAGCTTGCTG
*PZE-105138426	5	193008999	GTACAAGCACAACGCATCGTCTTCAAGTTCTCGGGTTTGGCTTCATTTTC[A/G]AAACGAGCTCCAAATTTAGACTGATCCTTTTTTTCCTATGGCTGTATAGC
*PZE-105136417	5	191253607	CTTAAGGAAGGAATGGGAGGAGGCAGCAGCAGTGATTTCCATAGCCCTTT[T/C]GACATTTTTGAGCAACTTTTTCCGGGTTCTAGCACCTTTGGGGGTAATCA
*PZE-105142633	5	195969436	ACGGGAGGCGAGAGTCAGCGGACACGCGCGAGGGGTGGAGATAAAAAGGA[A/G]AGGAGAGCCCGGTTTATTTATGCGATGGATTCGGCATTATCATCATCTCC
*PZE-105150391	5	201018062	TAGTGTAGTCGATGGCGATGCTGTTGTTGACATCATTGGATCCTCCTCCG[T/G]CACAAGCAGCAGTACTAGTCATTCACGGCGACCAAATTGAACTTGCATCT
*SYN35171	5	201232396	CGGCGGCAGCGGGCCCGTGTGCTGCAAGTTCTGGCCATGAGCGTGTAACAGTGTAATGGT[A/C]TTTGTTCTCGGTCTCCGCAAGGCTTGCATGGCTTTGTGCAATTGTGTGTGCGTGCGTCCG
*PZE-105154006	5	203520565	TTAATTGCAGTTACCGACATGAGTTTTACCGTATATCCAGAGACGTGACG[T/C]GCGTCTGGCGGCGAATAGAAACTGTTGCAGCTTCCTCAGGGCCGTTCCTG
*PZE-105157980	5	206034309	AAATAAGAAGAAGAAGAAGCAAAGCAGTCTCACTAACAAACTCCTGACCA[A/G]GACCTGAAAATTTACACGGATCCGAGGCTACATGCTGCATCCGAAGCAGT
*PZE-105163590	5	207522461	AATCAAAACGGTCTTCAACGTCAGTGGTCAAAGAAGGGTCACCAGATTTC[A/G]GGCCATTTACCCAATTCCCCGAGGATGAGTCCCATAGATACAGCTGAAGA
*PZE-105165053	5	208129325	AAGAACTAATTTCATTTCAACACACAAAGGCAGCATCTGTTGCAAGCATT[T/G]GTATGCATCAAGGAACTGCACAATAGTTTGGCGAGGGGCTGTTCAAGTAC
*SYN9389	5	210387229	AGGCAATGAATGGGAACATTGAACAAGCAAGGAAGATATTTGACATGGCACTGTTATCAA[T/C]TGAAGCAACTTCTGAGGTAAAACTATGAATTATTATATCTGTTTTTAATAAAACTCACAT
*ZM013489-0395	5	211269220	CTTTCTGAGAAGGCTCTAGCTGACTTCAGTCAGGTTCTTACTGTCAATCAAACATACTCC[A/C]TCTGTCCCATATTAGAATTCGTTTTANGGTTATAGTGGGTTCATACAANATTTGA
*SYN22387	5	211446099	AAGCGTAAGCATCTCTAGCTGAACTGTGTTTTGCTGCATATCTCTAGGGTGACGTTTTCT[T/G]CTGTTGTTGCAGATGCAGGGGATGGGGGACTTCATCGGTGAGATGGCCCAGATGATGAGC
*SYN35254	5	211957188	AAGCTCGGCCATGACAAATGAAGCATGCCAACCTTCCTTCAGACCAAATATTTCAAGCAA[A/G]CCATCATCTGAATGGGCTTCAACAAAGCCTTTCTGCGAATCGGTAGAGAATGCCAACATC
*PZE-105182647	5	216672101	CATACATCATTACTATACTACCTAACTTTGATATGCTTACTTATCGGTTT[T/C]AGCAGCCTCCCATGACTGTTTCCATCACTGGAGCCACAGGTTTCATTGGA
*PUT-163a-94473612-4863	6	6272051	AAAGTGCAACGGCAATCATCCACAAGTGATGGTGATCCATACAATGCATTGCAGA[T/G]GACCAAATTAGATACGGCATAAAAATGAAATGCTGTAGCAGTTATTCACTCCCTA
*SYN11458	6	9557712	GTCCGAGAGCATGCTCGGAAGCAGGAACGAGAGCAGCAGTGCCATCAGGCGTGAGCAAGA[A/G]GAGGTGGTAGAGTTGCTGCAGCTCGTAGAAAAGGACGGCGTGTCTCAGGGATCTGAGCTG
*PZE-106007309	6	10595449	ATCTAAAATTTGACCTATATAGACCATTAAACTCAAAGCAATAGGAAATA[A/C]TATGTATTCCGGGCATGTTCTGTGGTATTTTAATAGGAGATTTTCAATTC
*SYN21966	6	12325410	GTTATAAGGATCATCAACGAAACAACAAACCCCAAGATCGATCAAGAGTGAGCTAGCAAC[A/G]CCATCGAAGCACACACAGTGAGCACTGCAGTGGGGTGGGGATGATGATGATGGGCGGCGC
*PZE-106013540	6	34603600	CGCTTGGAGATTGCCAACAGAGGGAACGAGGCGTCGCGGAACACAAGGTG[A/G]TGGGGTGAACAGAGACATACTACATGGCAGCACGATCGAATGATTTGGAT
*PZE-106018222	6	43482169	GGGTCGAGATTAGAAGTGTGTACCCCCTTCACCTAAGATTAGATCCTGGC[A/G]GTTGGATCGTGATCTGGCGGCCAGGATTGTATGCGAGTTTGAAGAGGGTG
*PZA00462.2	6	36605421	CCAGTCCCAGGAGAGCATCTGCTTGTCATCAGTGAAGGAGATGGCGGAGTGGTTTATTGG[A/G]GAGTCAGTCAACGATGAAGCTCACATGTTCAGAATCTTTGCTGGAGTGAAGGAGYTCCTA
*PZE-106016936	6	32493293	CGAGCATGATATGGCCCTTGGCCCCGGCGAGAGAACGAGACGTGAGCAAC[T/C]GCTGGGAGATGGAACTCCAACTCGTTAGGCAAGTTTGTGTTCCTATCCTT
*SYN22001	6	61188500	TAGCTTTTATTTTGCTAGGCCCTCCTGATTCTGTACTTGATTGGACCAAAGAGGCTGACN[T/G]TGGGCTGTCAAATCAGAATGCCACCAGTCAGGCTTACTCCAGAAAGAACTGGAGGCTTCT
*PZE-106029942	6	70802055	GCGCTATGTGAGTTTTTCTAACCGTAAACTTTATAATACCAGGCTGCTAT[T/C]TTTGCCGACCAAGTGGCATCTAGGCGCTGGTGAATGCTGCGACCTCTCAA
*PZE-106035361	6	81459203	TGCAGGGTATGGTTCATAGAGGATCATAATAAGTGAGACAGAGACTGGAG[T/C]TCTTGCTCTTCCCTTGTTGAGCGGCACGGCAGTACCTAAAATTCTGTTGT
*PZE-106038186	6	85190025	CCAATTGATGACGTGATCATTGCATTATAGCACTCCAGTGCAAGGCTTGG[A/G]GTTTCGTTGAAGATTGCCAAGCAACAATCAAAATGGCAGCAGTTCCCATA
*PZE-106041751	6	90047543	GACTGTTTGCAGATTTTCTGATGTAAATGAAGTCAGTGATGATTGGTGGA[T/G]TTTCTTTGACAAGGTGTGGAGTATTATACGTAATTTGAACGGAAAAGGAC
*PZE-106041140	6	88567740	TCTTGCGACTTCCAAATTTGACACCGGACACGCCCAATCTTTATTTCAGG[T/C]GTTCCTTTCCCATTTCTCTGTTTCCCTTCTCCATTTATTTCCCAACACAT
*PZE-106055082	6	105654782	CTCAGTCTCAACTGCTGCTTCTCCTTCCCCACAGTACTATCCTCAGTTAC[T/C]TCCGATGGCTTCCTCCAATGCCTGTCCGACAACATACCTGTCGGGCTCAT
*PZE-106058910	6	107809678	TTAGTGTGCAGATGAAATAACATGATCCGTTCACGTGCGTATGATGGATG[A/G]TACATGCCAAAAATCGTGAAGGAAGAACCTCTTGGCGATTTCGCGTGCAG
*PZE-106057733	6	111665043	ACAAACAAACTTGATGTCAGATGGGAAAATCTCCACGAGTATGACTGTGC[T/C]CCACGACAACTCATGTTTATCCAGCCCGGCAGGTTAGCGTTGACCACTTG
*PZE-106062631	6	113738213	TTGGAAGGAATGTCAGTAGGTGTAGTTACGACCCTTCTACTTTGCTGCTG[A/G]GAATTCTAGAAACACAGGCACAACGTCGAGTTCCAAAAAATGTCGCCTAA
*SYN29805	6	114889779	AATACAAACTACAGAGATGATTAAACAGGCAAGCAAGAGATAGCGGGGATAGAAAAAACC[T/C]ACTTCTTGTAGTCGTCCCTCTCCACGAGGCGGTAGCGCTGTGTGACGAGCGCCTCGCGGT
*PZE-106063007	6	114331962	TCGTTCATTTTCTGCTGTGGTACTCTCAGATGGTTTTGTGACATCAACAC[T/C]ACTTTGCAATTGTTTCTCAGCTGCAACATTATTTTTTGAAGTTTTCTCAT
*PZE-106062991	6	114329276	CACTTCCTGGTGTTGTTTCTATGGGTGCACTTCTCTGATGTGGTGTATCA[T/C]AAGAAATGCCACCTTGTACAGGTTCATCAGTGGTTATGCTGCTGTTCTGA
*PZE-106063378	6	114925888	TTATCTAGAGAAATAATATTCATCTTCTGCAGGCAATTTCAACAGATGGT[A/C]TCTCTAGAATTAGCAGAGTACAATCATTGTGAGCTGCCATCTACAGATGG
*SYN23917	6	117933036	AATCATCCCCTATGACNGAACAAACCAACACTAGCATTTCACATTTGGCATTGGAAACCA[A/C]CATTATGGGTGATGCATCCATGCATTCTGTCTCAACTGTTATCAGCTTTGCCCCAGGCTC
*SYN23913	6	117931482	TATCTCAGATGAAGATTCTGTAGCAATACATGATCACAACGGTAATCACAATGAATATTT[T/C]CCAACATCTGACAGTCCACAGAGCATTTTGGTTTCCTTGTCAATTGCATGCCCTCTGAGA
*PZE-106067678	6	120679943	GCATGGGTGCGCTTAAATTCTGCAACAGCTTTCGTGACTGTTGATCTTAT[A/G]GGGGGAGGCTCCCGGATGAAGCGAGCAAGTAGCGAGACATTAGAAGGAAG
*SYN38352	6	123864232	TCAAAATTTTTGCAGTAATTCTCATGGTGTTTCTCAGTAGAAAGCAAAAGTGAACATTTC[A/G]AGTACAATTAGGTTATTCAATGCGGCTGAAACATAGCGCAATCTACCCAAACAACCTTGA
*PZE-106076215	6	131760522	CTGCAACAACCAATCCCCATACACTGGCTGGTCCAAACAGGTACAGACTT[A/C]AAACTGGCGCAGCATTATACCCCCAGGTTTTTTTTTTCTGGTCATCATGT
*PZE-106078910	6	134839233	GCTTGAATTTTTTCCCCCTCCATCTTTTACTTGCCCAGAAGATAGGAGTC[A/G]GATCACATGACCCGACCAAGTACGGTACAGGCAATGCTGCGTTCCATTTG
*PZE-106077743	6	133155771	TTTTCCAAATCCTAGCAGCAGGCTCAAAAGTTGTTGAACCAACAAGGAAA[T/C]GCTCATAAGCGGATTGCAGAGTAATCTTTAGAGGATGTTGGCATCCAACA
*SYN35781	6	135086442	TGGGGATTTGGTGGCGATGCGCCGGGTGTTTGATGGATTGTTCGAGAGGACGGTTGTCGT[T/C]TGGACATTGTTGATTACACGGTATGCGCAGAGTGGTTATTCTGATGAGGCTGTAGAATTG
*PZE-106083873	6	141269790	GACAACGGCCACGTGCAACTTCTTTGGGTAGCTTTGTGTCAGTTTAATTA[T/C]TAGTACTTCTTGTTCACTTTAATGGTGAATAATAATGCCGTTGTGCCCTA
*PZE-106083557	6	141046410	AAGGACAGGGAAGCTGATGCGGACGCAAGGAGCTTGAGCTTCGAGGTGCA[T/G]ATCTTCATCAACTCGGCTATCGTCTCATTCTCAGCCCCAACTATTCTTCT
*SYN6220	6	147137967	GAAACAACCGTGGCCATGGTTGAGGCATAGGGCATGGTGGCTACCAAGGTCCATTATCAT[T/C]TTCATTTGATGGACGTCCACAAGCTTAGCACCACTGACATGATCTGTCAAGTCTGAGGCT
*PZE-106097959	6	151955257	GGAGTTGGAATTGCAGTTTGTGGCAGTTGATATGTAGCTTAATCGGTTGA[T/C]TGCTCTAGATGGGCTTTGAAGATGCCACTGCATAGGGGCTTGATGCATTG
*PZE-106101278	6	153916265	GTCGTGCTGTGTCTCAACGTCGCCCTGTGCATCTCTATTCTCTATGTCAT[A/G]CTTGTACTTGAGTACTTGACAAAAACCGTGCTTCATGTTTGGCTGTCGTA
*PZE-106115356	6	161570136	TGTCCGACGTTCCGGTCCAAGTACCATGTATCTCAAGTACAGGGGAACGA[A/G]CATTTATTATGTTTTCTCCAGGGTTGAAAGTGCAGTTGCGTGCAGAGAAT
*SYN9304	6	162117417	ATTTCTTTCAGGGAGGCACGGGCTTCGCGCGGGACCTGCGGTTCGAGAACATCGTGATGA[A/G]GAACGTCTCCAACCCCATCATCATCGACCAGTACTACTGCGACCAGCCCACGCCCTGCGC
*SYN22989	6	162789062	CTCTTAACCTGGGAATGTAACAGGCTCTGTTGTTACATTGCGATGCTTCAGTAGCAGCAT[T/C]GTGTGAGCTATGATTTCTGTCAGTATTTGTGCTAGATTCTCCTTGACTTGCTCTCTTAAC
*SYN34377	6	163281371	AGGGCATGTTGGGATATATATCTGTAAACAAAAAAACAAGTTTGGGCTTCGGTCCACAGT[A/G]TATAAGCTGTTTTCACAAATGGAGACCAGAGTACTCCGGTGTATGTTGGTAGNTTTCTGA
*SYN11192	6	165259910	GAGGAAAGTGCCGTTCCTTCCGTTTCTACCAAAGAAGGTCATGTTGGTGACGAGGAAATC[T/C]TGAGTGTCTTGAGTGTGCCCATGGACCATGGACACTCTGTTTGCCGTGTTCGATTGGAAA
*SYN38610	6	166041777	CAAACAACTGATGTTGGAGTACGCAGGATCTGAACGGGGTCAGGGTGACACAGACCTTGA[T/G]AGTGTTGTTTCTTCAATGCCTTCTTCACCTGGAAGCGAAGACTTTGACAACATGTCAATT
*PHM5529.4	6	167120845	ACGTGACAAGTCTTGTGTTGTTGTTTTGGGTAGAACGCTAGCTCATAGTATTTTGGGCTT[A/C]TGGCACACAGAAAGCAAGTTYCTGGACAAGTTTTGGACATTATTGCTGCTGTGAGATGTA
*PHM3466.69	6	167148383	TCANGGGACAGCGAGGTGCAAGGCNAKTAGKGCTAGCAGTCCGGCATCTTCTGAAACAGC[A/G]GCTCAACCCAGGGTCATTAGGGTTGTTCCCCACACGGCACGCACGGCTTCAGAGTCGGCA
*SYN10729	7	1302178	TCTCTCCATTGGTTCCTTCAGCCTTGTTAGTGTCATTCAGAGGGAGTCCAACTTTGCCGC[T/C]GCTTTCAACAGGGGAAGAATCCTCACTGGGGCTAAGGGGTGTAGTATGTGTGCTACCATC
*SYN10723	7	1289449	TGAGTACATGATAATCCAGGGTGGGGGGGACTAGGCTAACTTAGTACAGTAGCACAAAAT[T/G]AAAGAGGTTCTGCATAGTACCATAGCTTTGTTTCTTACCATTTCATTCATTCCATTATTA
*PZE-107002330	7	1979634	ACTAGTACTTCATTCACTGGATGTTATGTAACCACGATGTGCATGTCTTG[T/C]GTTTGTCCATTATAGCTGCTTGAACTAAGATCCCTAGTTCAGGTGTGCAT
*SYN20419	7	6199293	TTGGTGTGTAAAAACCACAAGGGGGGATTTCTCATGTCTTTTGGGTAGACGGTATGCTGC[T/C]AGTTTATCTCCATCCCTCAGCAATGAAACTGAATCTGAAGGCTCCTCCAAGTATCGGATG
*PZE-107009674	7	6196004	GAAGCACATGAAAGGCATGCACTTAGATTTGTGCTGCGTGTTACTTTTGA[T/C]CAGATTATTGTTGTTCCCTAGACCGGCTGCAGATCTGCTATAATATTTGT
*SYN19841	7	7337273	GTCCCAGCCATGGTTTTATCACCAGAAAATAGGCCACCAATAGGAGTCCAACGAGGAATG[T/C]AAATGCTTAATAGCAGTGTCTTGNGATCGCAAGGTGGCATCTGAAGGAAGTCCTCCATCA
*PZE-107010578	7	7162691	GTATAGTAGCACACTACTTGAGTGAGGTGTTTCAACCATAGTAACTGACT[A/C]AACAAGATATAAGAAATAAAGCTGCACGCACGATACAATTGCTCAACAAG
*PZE-107012088	7	8573322	ATGGCATTCCTTCTGGAGAACACAATACCTTTCTCTCTGGTTCCGGATTT[A/G]TTGAGAGCTCTAAGCAGCATGTCAGGCAGCTTTGGGCTTCAGTAAAGCAA
*PZE-107011664	7	8178046	TTGCTGGAGCCGTCGGTAATAGTGCTCCGCAGAACGCTGCAGCACTAAAC[A/G]GTTACCAAAATTTACCGAGAAGCTCCAGCGCAAATCAGAGTCAGCTTCAG
*PZE-107012245	7	8731793	ATCTGAATGGAGTCGATGCGCCCTTGTCGCCACATTTCGACCTTTCAAGC[A/G]GTCTGATCCGGCAGTGTAAAGATTTGCCTTCAATATCTTCCACTTTGTGC
*PZE-107012564	7	9200919	TCCTTTCATCCTGCAGCTACGCTACGCTAGTATCACTTTTGACTAATGCG[A/C]GCGAGAGAAGATAAAAAGATTTATTAGTTACGGTAGTTATGCTACCATGA
*PZE-107014197	7	10691389	AACTATTATGGGAAACGAACTGGGTACTGCTGCAAAGCCACCTTTGTATC[A/G]AAAAGCCCGCAGCAATCTCAGATCCTGTTGGTGCATTGTATTGTATTGAG
*PZB01617.2	7	14349278	TCTCGAACACCTCCTCGATCGGTATGTTCTCCTGCGCAGGCGCAAAACAGCACCGCAGCA[A/G]AGTGGTGAAGCAACAGACAAGAACCACCCGAGTTTAGTGTTATCGGGAGACCCGCGTAA
*SYN24186	7	16870772	TTCATCACTAATCAGTAATGGCATGTGATAGAGCAGGACGGCCAATGCAATTCATTGTTT[T/C]CCTTATTTCTCGTTGAGCATCCGACCAGCTGACGTAAGAAACATTACATTATCTATTGAA
*SYN35763	7	15159248	AGAAAAAGGCTCACCAATTGTACCAGTTGAATTGCTCCTCCCATAGGAGCCAGAAGGTAA[A/G]CTTAAGTTATTAACTCCAGCTCCACGGCTAAAGTTCCCTGACCCAAGGCTTGAAATGTTG
*PZE-107019147	7	17355518	CTCGAGCTCTCGTGCTAAACCTTTTCGTTTCATATGAAAAATATTTCGTT[A/G]TCGTTAGGCTTAGGCCATGCGCATTTGAGCTATGGTTTATGGAAAGCTTG
*SYN15996	7	17356575	TACAGGCTAACAAATGTTCATCAACAAAAGAGATGTTTTAAATTACGTACCGCGGAACTT[A/G]ATCGTCGGGTCCTCGAACAAGCAGTCTTCGGTGTATATTCCCGGAGTGAAATCCCCTGCA
*PZE-107020363	7	19089000	AAAAAAGAGCAGCGGGAATAAAAGACCCCACTCGCCTCTCATTCAGAAGA[A/C]AGTGGCCAAGTGGGTGTCCACAAACCACAATCCACTCAACAAAAACAGCG
*SYN38007	7	25766702	AACATTCAGAAACAAGCATTTAATTGGAAACACCTTTGACATGAAAGTCCGGATTCAGTC[A/G]AGAAAGTACAACAAAGATCTCCATTCTGTCTTNTCCTAGCTCCTCCACTAAGTAAAATAA
*PZE-107024238	7	28029838	CCAGAGAATGTGGCCTTTGGCGGCACCATGAGGAGCATGACGAATGAAGG[T/C]CTATCGTATCTCAAGAAGAGGATCAAAGAGGTAAAACTCCGATCCTCTCT
*PZE-107028505	7	34172216	GTGTAGATGTGGGGTTATCTAAGTCTTAGTTTGTAGTTGACTGGATCAAA[T/G]GTGATATTGAGTCCGGGAGGGCTTGAGTTGAGCGCAATTGATGCATTAGG
*PZE-107041962	7	71402141	ACAACAGCAACCGTAATGATGATGGTTTGGAGCACAGCAGAATCCATGTC[A/G]TCTCTTCCGAGAGAAAACGTACGAGATACTAACCGGGTCGAAGTGGTCCC
*PZE-107055832	7	102439641	CTGGTCCTTTTGTTTCTGTTGCATCAGCAGATTTTACCTCCCAACTTTTA[T/G]TTTCTTTACTTCCACCTTTGCAATGGCCGGCCAGTTGCCCACTCAATCAG
*PZE-107060597	7	110883473	ACTAGTTCGTGAGGAGTCGTTTTCGGCGAGTCTGCACTGCAGCGGTGTCT[T/C]AACGAGACATTTGGCATACGCCGACACCTGACTTCGCTAAAATGCATCCA
*PZE-107067144	7	123848624	TTTTCCATGTACAGGGTGGGAGATTGGCTGCTGTTAACCTGGAGTCTAGA[A/G]CTGGTTTGCTTGCAGCTAGGCAGGTAATATGATCTTCTGTTAGCAAGTAC
*PZE-107067432	7	118764129	GTAGAACACTGACAAACAATGGAAGTTGCCCGCGTTCCTAAATAAGTAAA[A/G]GAGCTAAAAGGGTTCCTAGCTGCAGAGAGTTAAGACGAACTTCAACTCTA
*PZE-107070313	7	NA	ACAAGACAAACTTCATCAGACGGTTGTGTATTAGCTCGGATTATGAACGC[A/G]ATCTCGCTGCTTTCGATTTTTAGGTGCAAAGGCTGCGACGGGCTGTACTC
*PZE-107073253	7	123972991	GCGGGAAGCTGTGAGTCATATACGTCACCATTCTGAATTACGTAGACGAA[A/G]ACATGTATACAGCTACATGCTGTGTGCTGCACATTTCCTGCACCGTCGGA
*PZE-107075781	7	125364404	ACAAATCAGCAGCGGACGGGATAATGATAATATGTTGTCGAATCTCACTC[A/G]GTCTTCAACAAATCGAATTACTAGCCAATCCAATCGATTGGTTCAAACAA
*PZE-107081254	7	136273480	ATGGAAGTGATGAAGTCCAGGACTCCACATGATCTTACTACACACATGCC[A/G]GAAGTCTGGAACAAGAACATGCCGGATCCCTAAGCAGAAAACGGATCGTA
*PZE-107081442	7	130567040	GACCCTTTTCCAGAATTCCAGGCAACCAGCAGCAGGTTCATGCAATTACA[T/G]CGACGTTTTCAGATGAAGTGAATTGAGAGAAGAGAAGGGATGGGATTGGC
*SYN35897	7	137538488	AAGGTCACATCTCATCTTGACCTGAAACAAAGTATGCCTGTATTTTCTAACGCCTACTGA[T/C]AAACCTTCAAACGTGCCAGGTCCTGTGCCTAACCTAGGAAAGAACAGCGTTAGCCTATAC
*PZE-107088218	7	137719324	ACACTAAGTTATCAGCTGTACCAAGCTTAACTCTGCAAAATGCTATATTT[A/G]ACCCTTCTGAAATCTTAAGTCAGGGACATGGCTTGCTGAAACAAATGTAT
*PZE-107088270	7	137757638	AAGGACCAAGGAGTCGTAATTTCGTAGCAAGTGGTGTTAATTAGATGTAG[A/C]ACAAACCACGTGTCTACTAAACATCTCCCGATGGGGGAGAAAACCTACAG
*SYN16900	7	140152005	AGATGTATCGTGTAATTCTAAATCCAGAATCTACCCTGTATAGGCTTAACCTTTTGTGCA[T/G]TGCATAAACTTGAGTATTTCGAAGCGTCATATGTGACTTGTTAGAGACCAGAGCAGTGAC
*SYN19096	7	139822904	CACTGATGCTGAGCAGAAGAGTGCAGTGCGGAAGGAGTGCATCAAGGTGATTGGCACACT[A/G]GCACGACTACATGGAAACCTATTGGCACCTCACATGGCGAAAATGGTGTCCAGTGTAGTT
*PZE-107095878	7	151528825	CTTACTCTGCTCTATAGTGACATGGAGAGGTATACTAGTATCCCGACGCG[T/C]TGTTTTGTTTGGCTGCAACAGCGTTGTCGCTGTTCATCTTGTGATGGGTA
*PZE-107097026	7	146798632	TAGTGAATTTTACACGAGGTCTCGACTAATTCTTCCACCTCTGCGATTGT[T/C]TGTTTCCATCAGGTGTACCCCAGATCGTGGACGGCGATTTACATGCCCCT
*PZE-107098219	7	147783131	ATGCACCTTGTGCTTGCCAGGGAATAGAGGCAGCAATACTTAGACAACTA[T/C]GGTTCCTGTTCGAGATGATGGCTGACCATGCCCTTAAAGCACCTTGCAGG
*PZE-107098286	7	147805185	CTATGTGAGTGAACACGACAAAGTCATCTCTGTATCAGTTGTCTTTTAAT[T/G]AGGCAAACACTGTACGTATCAAACAAGACCATCCCAGCTGCCATGATGTT
*PZE-107107154	7	NA	AAGAAAAAGAAATGCCCTGTTCCTGGGTGCAGAGAGACACTGACATTTTC[T/C]AACACCATCAGATGCAAAGATTGCACCAGAGAACACTGCCTAAAGCACAG
*PZE-107113723	7	156648103	TGTTCATGGTTTGATATCCACATCTTGCTAGGTGTGCCACCTATTTCATC[T/C]AAAGAACATGCATACTGTAATCGACACCATCCTTCTGCTGCAAGGAGCAG
*PZE-107121485	7	160999294	ATAACCGATGCTGACACGCAGATGTCGAAAGCTTGTGGGCACGTGCACGG[T/C]GCAGTACCTGTACCATTGTATTGTGACAGTGGTGCTGGTGCGATAAATTT
*PZE-107130514	7	NA	TCCGTAGTAGATTCACTTGCCAGCTGCAGCTGCTGATTGGAATTCTTGGC[A/C]TTTGCTTGATGCTAGTGGGAGACATTGAAACAGACGATGTCTTCTTCTTT
*PZE-107132828	7	167069721	GACGTGCCGCCTGTCTGTCTATCCTTGACCGGCACTTGGTACCAACCATT[A/C]TGTTCGTTGTATTGCGAGCTAGCTAGCTGCCTGTACTATATAACTGCAGA
*ZM004820-0602	8	1733079	TACGGTTACTTGCCAACTCCTCTATCATCCAAGTTTATAAACTTGTTGATGGTATGAATG[A/C]TGGTAGATTCAATGTAGAGTGATTTCCCCTAGGCTTCTTCCTTTTGCCTGAANGAATTAC
*PZE-108002130	8	NA	CCATTAGTGTTGTGAGGTTTTATTTGCACTCAAGGGGAGTTGCAGCAAAG[A/G]CATCTCTTATTGCCTCTCGATTTGGATAGCTCATACCTCATACCTTGCTC
*PZA01623.3	8	5112203	CAGCTGTRACTGAAGAGGTCAAGGAGAAGAAAAAAAAGAGGCAGAAGGATGATGCTGAGG[A/G]TACTGATGCTTCTGTTCCTGCGAAGAAGATCAAAGTTGAGGAAGCCACTGAAGCAGTGGA
*PZE-108005561	8	5548569	TGGCGACTAATTTGAATTGAAAACTGCAGAAGGTGAGACACCACGTCGCA[A/C]GGCAAACGTTTGAAACCAATACATTCCCGTCGTTTACACGTCCCCTCCCT
*SYN22840	8	8239458	GTGGAGCCAATTTTGGGTGTTCAGCGAAAACATGGCTCCGAGGATCCTGACCTAGTTAAG[T/C]CAAAGAGCCGAACAACAAAATCGGGTATTGCAAATGTTGGGGAAAGCAACACTGGAGCTG
*PZE-108016169	8	16023896	GTTACTAAGCTTATTACAACCACTCGTACGTACGCTGCTTAATCAAACTC[A/G]AAGGGATTATATTGTATTGTTTGTTTAGCTTCCAAGGAGAGCCAGCAGGA
*SYN19462	8	17232539	GTAGCAAGATCCCCCTGATCAGTGCTTATCAAGCACGCTTATTCAATCTGGCTAGGGTGA[A/G]GCTTGTAAACAGCGGTGTTCAACACGCTACACCATCTCCTTCACAACCGTCACGGGGCAG
*PZE-108024244	8	22843788	AACCATGTCAAAAGCAAGCATGTGAATGAAGCAAGGAAGGGTGAAACATG[A/C]CAAGCTAAAATCTGCATACGATTCATCAGAGACAGAGAGCAAGAGCACTC
*SYN3483	8	22593743	GTTCTCGTTGGTGTTCTCGTTCAGGTACTGCAGCTGCCACGGATCCACTGGCTTCACACC[A/G]ATGATAAGAACACTGTTTAGCTGCTGCCCATGCTTGGCGAGCGCTTTCTGCGCATCATGC
*PZE-108026852	8	26119227	TCCGGGGACCGGACGGATCCGGCGGGTGGGGGTCGCGCGTTGGAAAGAGA[T/G]AGCCCAGAGAAAGAGATGGTTTTTTGTCGGGATCGCTTTAGATTCTAGCA
*PZE-108026317	8	25366406	ATACACTAAAAAATGAAAAAGGGATGCAGCTCCGGGTCCTGGTGGACTCA[A/G]TATATATAGCTTTCTATAGAGCTGCATGGCCTTGGATAGGAGATGAAGTC
*PZE-108038271	8	58953244	ATTCTTCTGTACGTGAACACGGAAACCCCAAAGGAACCTTATGGAAATAC[A/C]GGTGGAAGGTCTATCCCGGGAGTGTACAGCGACGCTGCTGCAAGGTCGTT
*PZE-108039607	8	62461163	TCTTTCCCCCCGATTTTCCCGGATTTTTTCCGACCTATGTTTGGGCAGTT[C/G]CTTCAAACCCTAGTCTCCAGTGGTGTGCTGCGGCGCGGGAGCATGCTCGG
*PZE-108039632	8	NA	TCAGCAGCTCCTAATCCATTCATGGCAAATGATCCTTTCGCGATGTCGAA[T/C]CAAGTTGCTCCTCCACCATCAGTTCAAATGGCTGCCATGTCTCAGCAGCA
*PZE-108037545	8	60098213	AAACTTTTGCTCGGAATTTTTTTGTCTCTAGGATAACTTTGCACCCTTAG[T/G]TGTTTTCCTGCATTTTTTGTGCTAGTTCGGCTGCACCCTTATGCAACTTT
*PZE-108032408	8	37759556	TAGCGACAAGTTGGTCAATATAGTCCATAGGATGTGATTGGGTAGCGTCG[A/G]AGATGGAGCCCGTGGTGCTCGACACCACCGGAACAGGTCACCGACGAAGA
*SYN8767	8	70571785	TGGTGGCAAATCGGATGCTGACTACGAGTGGGGTGATGGCTGGTTTGGTGAGAACGATGA[A/C]TCACCGCCAGACTTTGGAGACGACGAAGNCAAGGTCGCCATGAAAATTGCTGATGGTTCT
*SYN31938	8	79956463	GCTCCATTCGGGTTGTAGTTCTGGTGCATGAGATGTGTACGCAAGACTCAGCACTTCAGA[T/C]GGTGTTTGCAGGGCTTTAGCTTCAGTGATAACTAGGAGTGCCAAATGGTATCTGTCCAAA
*PZE-108052069	8	90918390	CCATGTCGTCGAGGGCGCTTTTAGGCGAGAACTCCTTCCACCGGATGCCA[T/C]AGTTACTAGTCCTCTCAAAAGGGTCAATGAGTGTTGGGGCGAAGGCGAAG
*PZE-108062173	8	109778255	CATGAAAGAAAAGAAGTATATATAACCGCCGCTACTGCACGGATCGAGAA[A/G]CATTCGAGTGCTAGCAATTATGTGCGGCCGGCCGACACATGTACATGCAA
*PZE-108065744	8	117438219	TGACAAAACTACTGAACTGGTATTGCATTGATGATGAGTACTCATTTATA[A/G]ACATGGTGCTGCAACTGTTTTGTAGTTGATCTACTAAGACAAAGTCGCAT
*PZE-108068136	8	118545144	AGCGGACGGGCGTATATAACCGGCTACGGCCTGTGAAAATTGCGGCACGC[T/C]GATATTGGACACCGAATGAGCGAGCTGCGAGCACCAGTTTAGGCAAGTGA
*PZE-108110152	8	161713555	TGCACCGCATTTCATCTCTTCGTTCACTTTTGAGAATTGAGAGATGCAGA[A/C]GGAAGCCGCCTGCACCGCATTTCATGAGTGATGACATCCTGCGCATATGA
*SYN30185	8	163639780	TCACACTAGGCTTGCAGAGTACAAGGGGCATCAAAATTGGGTTAAGGTCTCAGGTGACTA[T/C]CTCTTGTTCCCTGGGGGTGGGACTCAGTTCAAGAATGGTGCCCTCCACTATATTGATACT
*SYN11251	8	170336728	GATAAACAAGAACACCGTTTGTGAGACGAAAGACAACCTTGTTCATGCATCTACGTTCCA[T/C]TTCGTAGATTGGTTCCATACTGCGCATTTTCACTTGTACAGATTCTAAACTAAACTACTA
*SYN15047	8	171580021	AATACATTTGTCGATCACTTGAGTCAGCCCTGAGTGGGAAGCAACTTCCAGAATAGGAAT[A/G]ACATCCTCCACTAGAGTCTTGTCTACAAAATTAAGAAGCCGNCGCTGTAGAAGAAGACCA
*PZE-109000269	9	NA	AATTAGATCTGAATACCGTATTCCGGCATTGAGAAGTCTATCTTGCAAGT[T/G]GCAACTGATGATAAATTGTTTCGCACTTACAGATTTCTCAAACACTGTAT
*PZE-109000394	9	NA	TTTGGGAAAATTTACTGCAGGCTGGGTGGTTTCACAGAGTGGAAGATGCT[T/C]TACTCCCTCTGCAAAGATGAAAAAGGGTTTCTTCACAAGGACACTGTCAG
*PZE-109001604	9	2139715	TATTACTGAGATGTTTTAAGGAAGAGGTGGCTCGTGCTGCTAAGGGGAAG[A/G]GGGCACATACGGTTATGCTCACCCAGTTGCTCGCTTTGGCAAGCCATGCT
*PZE-109003441	9	3955876	ATGGCGCTAGCGAGGGTGCCGATGATGGCAATGAAGCGAAGTATTAGATC[A/G]AGCACGGACACTCCTTTGCTGACACCCCTGCTGCCCAGGGGCGCCTGCTT
*SYN22281	9	4781022	CTTGATACCCATTGATTAAACTTATGTCATGCACATAACCAACCTTTGTCTCCTAACTTT[T/G]ACTTGTCAAGACAAGCAAGCCAACAAGTTTCTCCGAGTTNGCTGTNGCCTCAAGCCAAAA
*PZE-109005690	9	6270147	ACATATATATGTGTTGGTTTAAAAAAAAGGCATTTACATATCGCTGCTAG[A/C]TATGGAATCGTGTGAATCTAGCACGAGCATTTACATACCACCAATCAAGT
*PZE-109008839	9	9501951	AAACTGAGTAGTGCCAGAGATTTTACAATGTGAAATGCAGCCATGCAGGT[A/C]CTTTAGTCCCGTATATTCAATAAGATGCTGAATTGTGTGCATGAATCTCA
*SYN31971	9	12195390	CTAGATCTGGTTGATTCGTGGGCCGTCCTCCCCACCCCTCCCTCGGCCGAATTCCGCGTC[T/C]GGTTTTGGTCTCGAGTTTTAAGATCTGTTTGTTTTCGACTGGATTTTGAGCGATTCGTTG
*SYN31970	9	12193080	TCTTAGCAAATTGCATAATTCATGTTATGAACAAAGGACAATGAATCTGATCGAATTCAT[A/G]TCTTTACAAACAGGAGTTACAGTCCTGCAGCACGCTCTCCAAGGCGTCGTAGCGTCTCAC
*PZE-109013000	9	13341918	ACCTATCTGATAAACAGCAGCACATCACCTTACATACGCCGGCAATTATG[A/G]ATTCTTATACATTGATTTGTGACTGTTTTTACAAGGAACCTCTACATGGT
*PZE-109013469	9	13755379	AATCGCGCAGCAGCATTTGTGGTCAATGCGGCAGCATTGTTATCCAAAGT[A/G]ACCTCGAGTCAGACATGTGCGCTCAGCCCAGTACCACTTCCAAGTTTCCA
*PZE-109015923	9	16179673	GTGCTCAGAATTTAGTGTACCCAGCTATATGATGCAGCGTAGAGGACTAC[T/G]AGAGCAGAAATTCTGACAACTTTGTAAATCATCTACTCGGCAATCAAAAG
*PZE-109016787	9	16803410	GTACGCCCTTTTTTTAAGGCCTAGAACTTTGCAAAGTATATGTACTCTGC[T/G]CTCTGCGGTTCCCATGTGAATGAACGACAGACCACAAAAGTAAGGGACGA
*PZE-109018613	9	18793784	CCATATTTCTTGCGTAATGATCATTCATCAATTTTAGATGTGATCAAACT[A/C]TCTTTTATTTTTTGGACGTGACCATCATCACTATGTTATGGCAGCACTGG
*PZE-109019784	9	20233111	AATCATCTACAGTCTTGCTCTGTCTGGTTGCAGCATGTCTGAAAGGTTTA[A/G]GTTTCAACCTGTAGGAAGCTGTCCTAGTTTTAGGCTTTTAGCGGCATTGT
*PZE-109023988	9	24097688	ATAGTATACATAAAAGGGCAGAGGATACACAGACAGATACACGCACTACT[A/C]GTACACCACGGTACGGCGCTGCTCGCAACTCACGAACTGCACCTCTGCAT
*PZE-109028615	9	30646914	AGAAACGTTTGTTAGGCCACACCACACCTCCTAGCTAGATCGCATATGAC[T/C]GGAATCACTAATTCTCCGGTCAATATGTGTGAACGTTTCCTACATATATG
*PZE-109041079	9	NA	CTTTAATTTTAGTCGGCTACTATAGCTGCATCCAATGCTAACCGTAGGGG[T/C]AATCGTCGGCCCAAACCAAAACATTTGCCCAGTGGCTGCCACACCCACAC
*PZE-109040189	9	59199744	GCAGATCAGGTTAGCTGCAGCTACATTGGATCTCATTGAAGTCCTTGAAC[T/C]AAATATTTTCCTTAATCTCTGGTATGGTGATACGACGCGCTGGTTCAAAG
*PZE-109037923	9	55512249	AACCTAACTTTGGAAGATAGGGGCAGATCCCCATGTCACGTTTCATTCTG[T/C]AGAGGGGAAGGAGAGAGTGATGTGCTGCAACAAAAGCATTAATGTCCTAC
*PZE-109045354	9	77313731	TTGCAGGTTTTGGCGCAGCCATTCATTTTGCAGTCACAATTGTATAGCAG[T/C]GTGAAGGATAGAACACAAGTTGACAGAGACTTGGAGGTTTTGTTTAAACT
*PZE-109049656	9	86397696	TCGAAGCAGGAGATAGAGAGATAGAGAGGGTAAAATGTTGTTCCAGGTCC[T/G]GCACAGTGACTGACAACCTGACCCTGTCCTACCGTGCCACTCATCACTGG
*PZE-109055660	9	93254019	TGTGTACCAAATTGGTACAGGTAGGAACCTTGGGGATAAGCAACAATGAG[T/G]TTTTAGCTGCTTCGAATATTGAAATGATGTTGCGGGAAATAATCCCAAAG
*PZE-109056255	9	94069659	ACTAACTATGATTGTCCAGTAAAAAACACCCAAGATATTGGTTTCTGTGA[A/G]ATTGGTTTCCTCCGGTATCTCATCATCGGTTCCAACTCTCGCTCTCATGG
*PZB01899.2	9	98503011	CGACGCCGTCATGGAGCCGGTTGTTGCTGGCAGCAACACGGTAGTAGCTGTTGCCCAAGT[T/C]GAGTTGCAAACAATGAACGTGCAGCAGCCCGCTGATGTTGCCGGACCCAGCGAGGGGGTG
*PZE-109061773	9	103352764	TGGTAGTCCTCGCCGCAGAGCTGGAAGTAGCAGAGCACGATGGCGATCTC[T/C]GCACAGGTCAGGATAAGGATGACAAAGACCAGGAACAGAAACCCAAAGAT
*PZE-109066773	9	106861921	TACGGTTACGCGCAGCAGCCAATTGTTCCTGCGAAAGAGTCGTGAACACA[T/G]CTCTTTCAGACAACAAGGTAGCCACATCTTTGTCAGTTTCAGATGTCAAC
*PZE-109070379	9	111414741	ACTGCAACTGAAAAGCAAAGATTACACCAGAATAGTGCAGCAATGGATAC[A/C]TGTTTCTCTGTATGACGATTGACCCACGTCATATACACCACAAACAACTG
*PZE-109075481	9	117976872	ATTGCTAGCTAGTCTCATATTCATTCTCTATCTCGGGAGAGAATTGATCC[A/G]GTGATGCTTCCATGTGATCGTCCTCCGCCCATGCATTGCCTGCCGGCGAC
*PZE-109083108	9	131842379	GCGTATTTGTGGCGTCCTTTCTAGTATGCAGGTCACTGTAGAAACTCCTA[T/C]GCTGAGGTCCCAACGACCGGGGTGGACTGGCCCCATACGTAAGTGTGGGT
*PZE-109085244	9	129567669	CCTTGACACATTGGATTTTGTTTTTCTCTTTCTTCTTTTCAATGTTAGGG[A/C]TCGCTGCATTCATCCATCTCCAAGCCTTGCTCTTCATAGGGCTTTTAGTT
*PZE-109086475	9	135146198	CTTTTACTTTGCATACTTGCCCTGTGTTGGGGTTATTATTCAGCAAATTC[A/G]CCTTTTGCAGCGAGCTTGCTCAATGATTATCTGCACAGAAATGCCTACTT
*PZE-109086476	9	135152250	TGAGTTGAAAACCCAATGTCAAAAACATTGAGTGCTTTTATCGACCGGGT[T/C]ATACTAATTTAGCGAATGTACAGCATACTCCAACATGCATTAAAAGCTGT
*PZE-109089936	9	133389210	ATACACACGGACACACCTTTTCCTAAAGACGTACAGATACGATCGAGGCA[T/C]TACACAGACACGTACGCTGGTGACACGTAACAATAGCACGTGCTGCCGCG
*PZE-109098305	9	138768805	TGGTAGAGAAGGAAACAAGGGCGCGGTAGTTTCTGGTCAATTGTCAAATC[A/G]CCTCCCATTTCCCCCCTAACGTTTGACGGTGCGACACCTAAGACCTAACC
*PZE-109098552	9	139126847	ATGTTATCTTACAACAGCACGAGCACCTCACGTATGCATCAAATCCGCAT[A/C]TGTTGGATATTCTTCAGCGAAATGCAGAATTGGAGGTTCCTTCCTAACCA
*PZE-109104633	9	147511324	TAGGTTGCGTTTTGACTTTGTTGCTGTTTGCGTACTCTGCTTGCTCAGTT[T/G]CTCTCTGCTAGTAGAGCATGCTTCATCTGTTGGCGATGGCAGCATGATTG
*PZE-109109278	9	149908617	GAGGAAATCTCCAGCTCATCGTATAAAGAAATCTGCATCGACAGAAAAAG[T/G]TTAGGTATGTCAACTGATAAACCGATTGATGATGCAATATGAGATGTTCG
*SYN7150	9	146927860	CAAGCTGCGGCCTCCAATGTCGCAGGTGNTGGAAGAGCTGGAACAGCTACAAGATGCCAA[A/G]TATGGTGCACCATCGCCATTAGTCGACATCCGGAAAGCCTCGCACGCTGCCCCCAAATCG
*SYN7122	9	147048204	CTACGGTTGCATGGTTGACATGCTGAGTCGTGGCGGGCTGCTCAAAGAAGCATTTGAGTT[T/C]ATTGGCACAATGAAGATCGAGCCTAATCCTGTCATATGGAGGACCCTGCTTGGGGCTTGT
*PZE-109113375	9	147385870	GCCATCAACAGGATTCCGAGATCATTCACCCGGCGGAAAGATGTTACTAA[A/G]AATTCCTGGCTGCGCATGAGAGAAATATGCTTCAGTTTACCATGCGGATT
*PZE-110000136	10	1018195	TGACCTCGTTTGGTTTGAGGTACTAAAGATTAGTCTCCTCATTTTAGTCT[T/C]TAAATTGTCAAACCACTACCAAGAACAGCTGCTTTGCCGAGTGTCTGAAG
*SYN17609	10	1935510	GAGATTTTACAGAAAAAAAATTATGTGCTGCCATCAGGTCGAGATATACAGCAGATGTTA[T/C]CAGAGCTCCCCTCTGGTGATCCAGGGCGCAGGAGCTGGCAACGACACCACTGCCGCCGGC
*PZE-110007326	10	5761296	ATCACTCGAGTACTCTGAAAGCCATGGTTGGTATGTCCATCACGTAAACT[T/C]CCGGTGGCGTAGGCAATTCGAGACGGTTATCAAAAGGCTAGACTTTTTTT
*PZE-110008811	10	6537076	GTCATGTTATGTTATGTTATGTTAGGGATGGAAAAGGTTAAGGTGGGTGA[A/G]CTAAAGTCTGCATCAAGTAGTACAGTATTAAGCAAGCCCTGAATCTCACG
*PZE-110009748	10	7919113	ATATAGTACCGTTCATCGCACTTGCTTCTATCCTAAACAATCCTAAACAA[T/C]CATGTTCTGCAGCGAAGTGCTCACGAATGTAAACTGAAATGACTAAGGGG
*PZE-110010390	10	8931408	GTTTAAGCTCGTCGGCTGCAGCAGTCTCATTGCCATGTGATGCTGAGGAA[A/G]AGAGAGGGGCTAGAAAGGTAGAAAGCTCAGTAGCAGCTGATGTGATATTG
*SYN3967	10	14701700	AGATCAGCCATTTGCATTGCAAAAGTCGCCAAAGAGAGCCCAAATAAAGCTGTGACAATT[T/G]AAGTTGTGATAAGCCGACACTTTTACATTGCATCCCCGGCCAGTCTATTTTGCCTTTTGT
*PZE-110015504	10	15279701	CTTGAGGTTTGAGAATTGAGAGATGGGGCACATGTACTGCAGCTCATAAC[T/C]ATGAGTTGTGTATCTAGGTTTAAATATGAAATCAATCTAGATTCCCCTTA
*PZE-110016648	10	17721426	GACATGGAAATTGGGGCAGCAGGACAGCTAGGTGTGTTGGGGACGCCCTT[A/G]GGAAATCGAGTCACACTAGATGCTGACAACAGAACAGCTCTACGGTAAAG
*SYN17647	10	22149048	ATAGTTGGAAGTGCTCTCAAGTCCTCTTCCTCCTCTTATTACTTCGCCTTCTGTCACGCT[T/C]ATCAGGGCTTGATTCTGACTCAGGCTCAGAACTGGACCCTGAACTAGAGCTTTCCGAACC
*PZE-110020077	10	25298630	GGAACTAACCATCAGTCAATCAGCAAGCACCAGGAAACAACATAATATAG[T/C]TGCCCAGAACAAAACATATTCAGCATACAGGTGTAAGTATATTTCTAGAG
*PZE-110022958	10	33618328	CTGCACATGTGATTTTTTCATTAGCTCATATTCATTGATTTACTGATGAG[A/C]TAATATTGTTCCTTTGAAATAGCTGCATGCTTTCGTGGAGTACGAAACTC
*PZE-110024345	10	53548993	TATAACAATTCTTTCCGATGATGCTTTCCAACGAGTCCTCAGCTCCCAGT[T/C]CAATTCCTTTCTGTCTCTTGCTGCTTGTGCTCTTCCGGAGATTATGTCAA
*PZE-110020162	10	25558345	AGCTGCATGGAGTTTATGTTGATGGTTGCTCGTTTGTCGTGGCAAATGCT[A/C]GAAAGAATATTGCTGCATGGTCTTCTCCAAACCTCACAGTAGGGTATCAT
*PZE-110037128	10	70807787	CATAAACCTTTGGCCTTACGATATGCCATGAGAGCAGCAGCCCCTTATTG[A/G]TTTCTGAATCCGGTTTAGGAGGATCAGTTGGTCGACAAGACTCAGACCAT
*PZE-110043216	10	82232426	TATTGTGGCTAAAACGAGGACTAGGATGAAGCCTAAGTGCACCTACCCTT[T/C]TGGTGTACATCGGACATGTAGGCACCGGACAAGGCACACTGAGAATATTG
*PZE-110051403	10	96586412	AAACTGTAAACATCAGACTTGTAGGATACCCCACCAAAATTCCGAGAGTA[T/C]AACTCTGGTGCCATATATCCCATAGTGCCTCTTGCTGCTGTCAAGGTAAC
*PZE-110047164	10	88397317	CGCTTCTTCAACATATCCTCTCTCCAGTACTTCGGTTTCAGCTCAAACAG[A/G]CTGCATGGTAGACTGCCACCAGACGCAGGCAGGCACCTGCCGGACCTCCA
*PZE-110054430	10	103377737	AAGAGGATTAGCACATGAGCATTCAGACATGAAGCATATCTGTGGAGCTG[T/C]GGTTTCATTTGCTGGGTTCTAGGTGTGATGCACGAGGAAGAGAGGTAGAA
*PZE-110066732	10	122764555	GCCACGGATCAATAAAGTGTTAATCGTGCGATGAAGTTAGCTCACCGCTT[C/G]TCCTCTCAACACTGCAGATCCGTCACACTGCAAGTTTTGAAAACTGAACT
*PZE-110067110	10	123364763	CCTACTTCGACTGCAGCGAACTATTAATTTCTTGCGCTAGTAACAAAGGG[A/G]ACGTGAGCGTGTTACTCGATGTGGATGCTCTCATGGACGACGACGACGAC
*SYN17753	10	131550491	TGACTTGTTCTTATAAGCTTGAAGGCCTAATGTAGGGAAGTTCTGGAATCCACAATTATC[T/C]CCACCAGTGTAGAACCACTGGAAGAAGCCCCAGAGGAAGCTCATCAAGAAGAATTTCCCC
*PZE-110079903	10	133840373	GTACTTTCTTCCGGGTCTAAAACGGTACATAAATTTTCAACTAAAAATGG[T/C]AATCTCTTAAAAGCTGTGGTTTGGTTTCTGCGTTGAGATCTGGGGGAGAA
*SYN17666	10	134033076	GGTTTTTGCACTTTCTAGTAAGTCACCTCGAACACCCTTTACACTCTCACAGTTCCTCTC[A/C]ACATTGAGCATTGCTTCACCAGCTATGGTCTCGCTTTTATATGTGCTCGTGCAGCTGTTG
*SYN38150	10	141014317	ACAATTAAAAGAAGAAGAAAAAACTATACATCCAAAGGCCAGCTTAACCAACCACCCTCA[A/G]CCTACCATAATCACACCCACCCAACATTTGCACATTTTTCTCAACTAGCATTCCATGAAA
*PZE-110095199	10	142189873	ACTCCATCACATCGTTAGGCTGGTGATTTTGAACCTGCAGAGAAGAGTTA[A/G]ATAGCATGCTCACTGAGAAATGCATGAACTTGACAGAACACTTGCCTTTG
*PZE-110103156	10	145680223	AAGTGAACAGTAGCAGCTCAATCACATCTCATTCAGGACCTCTGAATACA[T/G]ATCAATATAACAATTCATCAGGTCATATAAAGTTGTGAAGTTCATCAGTC
*PZE-110105621	10	146676771	CTTGGTTTTGCTGCAAGCCTGTAGCGAATATCAAGAATTGAAGTGCAAAT[T/C]CACCTTTTGTTTTCTAGAGGTGCATTGAATGCATGCACTGCAGTCCATTC
*PZE-110106461	10	147389686	AAGGTAGCGGTAAGGTGCCAAAGATCAAGCATCACCAGTCTTGTCATTCA[A/G]CAAATTTACCTTTTGGTTGGCTGCACGTCAAACTAAAAAGAAGGTACAAA
*SYN19288	10	147359153	AGGGGGGTTAGTTTTATTCGACTGGCTTCGCGTGCGCCGATCTTCTATTTAGCACGCGAC[A/G]GGAGCATCTCGTTGCTCGATTCGGTTTTCTTCGTGAATTCGCCCCCAGCGAGCCGAGCTA
*PZE-110109359	10	NA	AGCAGAGCAAATAACAAGCTTTCAATGCACAGTTTCCCTCTGGCAGCAAG[T/C]TTATTTTATTGTGTATAAACCGTGCAGCTCTTTTTTGTTTGTTTGTTTCA
*PZE-110111368	10	149999442	GCGCGAACTTCGTTTGCGCGCACTGCCAGCTGGACACAAGCTTAGAACAA[T/C]ACCGAACATTGAACCGACGACGAAGCCATCGATTGGTTGGTTAAACGACG
*PZE-110111130	10	148952806	TTCTTTTAGAGTCCAGACTCCTTGGTGCCATGTTCTCTTGCATGCCGATT[T/C]CTTGTGAAGATACTAATTCTTCTAAGCTGCTATGCAGGCAAAATATCTAG
